# Supplementary material for: Fast smooth second-order sliding mode control for systems with additive colored noises
Source: PLoS One. 2017 May 31;12(5):e0178455. doi: 10.1371/journal.pone.0178455 (PMC5451072; doi:10.1371/journal.pone.0178455)
Supplement: S1 Table — (XLSX) [file pone.0178455.s001.xlsx]

## Sheet: Sheet1
t	x1	x2	u	s	ds
0	2	5	0	5.37098	-168.758
0.001	2.00489	4.72542	-400.408	5.24402	-165.248
0.002	2.00943	4.37014	-387.595	5.07882	-160.67
0.003	2.01363	4.02451	-371.457	4.91786	-156.195
0.004	2.01748	3.6892	-356.18	4.76146	-151.834
0.005	2.02101	3.36394	-341.754	4.6095	-147.584
0.006	2.02421	3.04846	-328.131	4.46185	-143.442
0.007	2.02711	2.74249	-315.264	4.31842	-139.406
0.008	2.0297	2.44579	-303.109	4.17908	-135.472
0.009	2.032	2.1581	-291.625	4.04373	-131.638
0.01	2.03402	1.87918	-280.772	3.91227	-127.904
0.011	2.03576	1.60881	-270.513	3.78458	-124.265
0.012	2.03724	1.34674	-260.813	3.66057	-120.72
0.013	2.03846	1.09275	-251.641	3.54014	-117.266
0.014	2.03943	0.846629	-242.963	3.4232	-113.9
0.015	2.04015	0.608166	-234.752	3.30966	-110.62
0.016	2.04065	0.377155	-226.981	3.19942	-107.426
0.017	2.04091	0.153394	-219.622	3.0924	-104.313
0.018	2.04095	-0.06331	-212.651	2.98852	-101.281
0.019	2.04078	-0.273148	-206.047	2.88768	-98.3271
0.02	2.04041	-0.476305	-199.786	2.78981	-95.4489
0.021	2.03983	-0.672959	-193.849	2.69484	-92.645
0.022	2.03906	-0.863285	-188.217	2.60268	-89.914
0.023	2.03811	-1.04745	-182.87	2.51326	-87.2541
0.024	2.03697	-1.22563	-177.793	2.4265	-84.6637
0.025	2.03566	-1.39798	-172.97	2.34234	-82.141
0.026	2.03418	-1.56466	-168.384	2.26071	-79.6843
0.027	2.03253	-1.72583	-164.023	2.18154	-77.2922
0.028	2.03073	-1.88163	-159.872	2.10476	-74.963
0.029	2.02877	-2.03221	-155.919	2.03031	-72.6951
0.03	2.02666	-2.17771	-152.152	1.95813	-70.489
0.031	2.02442	-2.31828	-148.561	1.88815	-68.3419
0.032	2.02203	-2.45406	-145.134	1.82031	-66.2518
0.033	2.01951	-2.58516	-141.861	1.75456	-64.2173
0.034	2.01686	-2.71173	-138.735	1.69084	-62.237
0.035	2.01409	-2.83389	-135.745	1.6291	-60.3096
0.036	2.01119	-2.95176	-132.884	1.56928	-58.4339
0.037	2.00818	-3.06546	-130.145	1.51132	-56.6085
0.038	2.00506	-3.1751	-127.519	1.45519	-54.8323
0.039	2.00183	-3.2808	-125	1.40082	-53.1041
0.04	1.9985	-3.38267	-122.583	1.34818	-51.4213
0.041	1.99507	-3.48082	-120.261	1.29721	-49.7839
0.042	1.99154	-3.57534	-118.028	1.24787	-48.191
0.043	1.98792	-3.66634	-115.879	1.20011	-46.6416
0.044	1.98421	-3.75392	-113.81	1.15389	-45.1347
0.045	1.98041	-3.83817	-111.816	1.10918	-43.6692
0.046	1.97653	-3.91919	-109.892	1.06591	-42.2441
0.047	1.97258	-3.99708	-108.035	1.02407	-40.8584
0.048	1.96854	-4.07191	-106.241	0.983596	-39.5111
0.049	1.96443	-4.14378	-104.506	0.944464	-38.2013
0.05	1.96025	-4.21278	-102.827	0.906631	-36.9284
0.051	1.95601	-4.27898	-101.201	0.870062	-35.6912
0.052	1.9517	-4.34248	-99.6252	0.83472	-34.4889
0.053	1.94732	-4.40334	-98.0965	0.800571	-33.3204
0.054	1.94289	-4.46164	-96.6125	0.767581	-32.1851
0.055	1.9384	-4.51746	-95.1709	0.735717	-31.082
0.056	1.93386	-4.57087	-93.7694	0.704946	-30.0103
0.057	1.92926	-4.62195	-92.4061	0.675238	-28.9694
0.058	1.92461	-4.67076	-91.079	0.646561	-27.9583
0.059	1.91992	-4.71737	-89.7863	0.618886	-26.9765
0.06	1.91518	-4.76184	-88.5263	0.592182	-26.025
0.061	1.9104	-4.80424	-87.2975	0.566421	-25.1018
0.062	1.90557	-4.84464	-86.0982	0.541575	-24.2055
0.063	1.90071	-4.8831	-84.9271	0.517615	-23.3356
0.064	1.89581	-4.91967	-83.7829	0.494518	-22.4912
0.065	1.89087	-4.95442	-82.6645	0.472256	-21.6718
0.066	1.8859	-4.9874	-81.5707	0.450805	-20.8767
0.067	1.88089	-5.01866	-80.5005	0.430141	-20.1053
0.068	1.87586	-5.04825	-79.4529	0.41024	-19.3571
0.069	1.8708	-5.07624	-78.427	0.39108	-18.6314
0.07	1.86571	-5.10266	-77.422	0.372641	-17.922
0.071	1.86059	-5.12756	-76.4372	0.354904	-17.2323
0.072	1.85545	-5.15099	-75.472	0.33785	-16.5638
0.073	1.85029	-5.17298	-74.5258	0.321457	-15.9159
0.074	1.84511	-5.19358	-73.5979	0.305704	-15.2881
0.075	1.83991	-5.21285	-72.6878	0.290573	-14.6799
0.076	1.83468	-5.23081	-71.7949	0.276043	-14.0907
0.077	1.82944	-5.24752	-70.9186	0.262095	-13.5201
0.078	1.82419	-5.26302	-70.0585	0.248712	-12.9675
0.079	1.81892	-5.27734	-69.2141	0.235874	-12.4326
0.08	1.81363	-5.29053	-68.3849	0.223565	-11.9168
0.081	1.80834	-5.30262	-67.5707	0.211765	-11.4182
0.082	1.80303	-5.31365	-66.7708	0.200458	-10.9357
0.083	1.79771	-5.32367	-65.985	0.189628	-10.4691
0.084	1.79238	-5.3327	-65.2129	0.179259	-10.0178
0.085	1.78705	-5.34078	-64.4541	0.169336	-9.58139
0.086	1.7817	-5.34794	-63.7085	0.159844	-9.15956
0.087	1.77635	-5.35422	-62.9758	0.150769	-8.7519
0.088	1.77099	-5.35964	-62.2556	0.142096	-8.35803
0.089	1.76563	-5.36424	-61.5478	0.133813	-7.97759
0.09	1.76026	-5.36804	-60.852	0.125906	-7.61034
0.091	1.75489	-5.37107	-60.1682	0.118361	-7.25584
0.092	1.74952	-5.37337	-59.496	0.111167	-6.9137
0.093	1.74415	-5.37496	-58.8353	0.10431	-6.5836
0.094	1.73877	-5.37586	-58.1858	0.09778	-6.2652
0.095	1.7334	-5.37611	-57.5475	0.0915641	-5.95819
0.096	1.72802	-5.37572	-56.9201	0.0856514	-5.66226
0.097	1.72265	-5.37472	-56.3035	0.0800311	-5.3771
0.098	1.71727	-5.37314	-55.6974	0.0746923	-5.10243
0.099	1.7119	-5.37099	-55.1018	0.0696248	-4.83794
0.1	1.70653	-5.3683	-54.5166	0.0648179	-4.5844
0.101	1.70116	-5.36509	-53.9414	0.0602613	-4.34077
0.102	1.6958	-5.36139	-53.3762	0.0559452	-4.10644
0.103	1.69044	-5.35721	-52.8208	0.0518605	-3.88113
0.104	1.68509	-5.35258	-52.275	0.0479983	-3.66461
0.105	1.67974	-5.34751	-51.7388	0.0443499	-3.45661
0.106	1.67439	-5.34202	-51.2119	0.0409069	-3.25689
0.107	1.66905	-5.33613	-50.6943	0.037661	-3.06523
0.108	1.66372	-5.32986	-50.1859	0.0346044	-2.88138
0.109	1.65839	-5.32322	-49.6865	0.0317293	-2.70512
0.11	1.65307	-5.31624	-49.196	0.0290289	-2.53485
0.111	1.64776	-5.30892	-48.7144	0.0264968	-2.37138
0.112	1.64245	-5.30127	-48.2416	0.0241261	-2.21496
0.113	1.63716	-5.29332	-47.7775	0.0219097	-2.06541
0.114	1.63187	-5.28508	-47.3221	0.019841	-1.92252
0.115	1.62659	-5.27656	-46.8752	0.0179133	-1.7861
0.116	1.62131	-5.26778	-46.4367	0.0161202	-1.65594
0.117	1.61605	-5.25875	-46.0064	0.0144556	-1.53188
0.118	1.6108	-5.24948	-45.5844	0.0129133	-1.41372
0.119	1.60555	-5.23999	-45.1705	0.0114877	-1.3013
0.12	1.60032	-5.23028	-44.7645	0.0101714	-1.19736
0.121	1.59509	-5.22038	-44.3662	0.00895717	-1.09954
0.122	1.58988	-5.2103	-43.9753	0.00783946	-1.00659
0.123	1.58467	-5.20005	-43.5914	0.00681345	-0.91835
0.124	1.57948	-5.18963	-43.2145	0.00587449	-0.834652
0.125	1.57429	-5.17907	-42.8444	0.00501809	-0.755328
0.126	1.56912	-5.16837	-42.481	0.00423993	-0.680205
0.127	1.56396	-5.15753	-42.1241	0.00353587	-0.609111
0.128	1.5588	-5.14657	-41.7736	0.00290191	-0.541862
0.129	1.55366	-5.13549	-41.4292	0.00233427	-0.478261
0.13	1.54853	-5.12431	-41.0907	0.00182961	-0.417568
0.131	1.54341	-5.11302	-40.7578	0.00138487	-0.359946
0.132	1.53831	-5.10164	-40.4304	0.000996923	-0.305254
0.133	1.53321	-5.09017	-40.1077	0.000662871	-0.252995
0.134	1.52813	-5.07862	-39.7891	0.000380328	-0.202243
0.135	1.52305	-5.067	-39.4727	0.000147853	-0.150487
0.136	1.51799	-5.05529	-39.1535	-3.32837e-05	-0.0722036
0.137	1.51294	-5.04351	-38.7805	-0.000142037	-0.0382309
0.138	1.5079	-5.03161	-38.4947	-0.000216942	-0.0209208
0.139	1.50288	-5.01968	-38.242	-0.000275028	-0.00933497
0.14	1.49787	-5.00775	-38.0013	-0.000320446	0.00147406
0.141	1.49286	-4.99582	-37.7683	-0.000354767	0.0104841
0.142	1.48787	-4.9839	-37.5414	-0.000380259	0.0174863
0.143	1.4829	-4.97198	-37.3192	-0.000398833	0.0229919
0.144	1.47793	-4.96008	-37.1008	-0.000411928	0.0273523
0.145	1.47298	-4.94819	-36.8855	-0.000420647	0.0308192
0.146	1.46803	-4.93632	-36.6729	-0.000425853	0.0335799
0.147	1.4631	-4.92447	-36.4626	-0.00042823	0.0357766
0.148	1.45818	-4.91264	-36.2543	-0.000428324	0.0375196
0.149	1.45328	-4.90083	-36.0478	-0.000426574	0.0388959
0.15	1.44838	-4.88904	-35.8431	-0.00042431	0.0382237
0.151	1.4435	-4.87728	-35.6395	-0.000422897	0.0370704
0.152	1.43863	-4.86555	-35.4366	-0.000422416	0.0361002
0.153	1.43377	-4.85384	-35.2343	-0.000422698	0.0352802
0.154	1.42892	-4.84216	-35.0328	-0.000423598	0.0345818
0.155	1.42408	-4.8305	-34.8321	-0.000425	0.0339816
0.156	1.41926	-4.81888	-34.6321	-0.000426809	0.0334607
0.157	1.41445	-4.80728	-34.4329	-0.000428949	0.033004
0.158	1.40964	-4.7957	-34.2347	-0.00043136	0.0325991
0.159	1.40485	-4.78415	-34.0372	-0.000433991	0.032236
0.16	1.40008	-4.77262	-33.8407	-0.000437097	0.0313769
0.161	1.39531	-4.76113	-33.6449	-0.000440972	0.0304728
0.162	1.39055	-4.74965	-33.4499	-0.000445544	0.0297052
0.163	1.38581	-4.73821	-33.2555	-0.000450682	0.0290479
0.164	1.38108	-4.72679	-33.0619	-0.000456283	0.0284794
0.165	1.37636	-4.71539	-32.869	-0.00046226	0.0279824
0.166	1.37165	-4.70402	-32.677	-0.000468546	0.0275432
0.167	1.36695	-4.69268	-32.4858	-0.000475086	0.0271506
0.168	1.36226	-4.68136	-32.2954	-0.000481836	0.0267957
0.169	1.35759	-4.67007	-32.1059	-0.000488761	0.0264714
0.17	1.35292	-4.6588	-31.9173	-0.000496304	0.0253153
0.171	1.34827	-4.64756	-31.7294	-0.000504974	0.0240518
0.172	1.34363	-4.63634	-31.542	-0.000514689	0.0229778
0.173	1.339	-4.62515	-31.3552	-0.000525272	0.0220573
0.174	1.33438	-4.61399	-31.169	-0.000536575	0.0212606
0.175	1.32977	-4.60285	-30.9834	-0.00054848	0.020564
0.176	1.32517	-4.59174	-30.7986	-0.000560891	0.0199484
0.177	1.32058	-4.58065	-30.6146	-0.000573732	0.0193984
0.178	1.31601	-4.56959	-30.4313	-0.000586941	0.0189019
0.179	1.31144	-4.55855	-30.2488	-0.000600466	0.0184489
0.18	1.30689	-4.54754	-30.0671	-0.00061274	0.020812
0.181	1.30235	-4.53654	-29.8867	-0.000622003	0.0236476
0.182	1.29782	-4.52557	-29.7082	-0.000628391	0.0259692
0.183	1.2933	-4.51461	-29.5314	-0.000632389	0.0278664
0.184	1.28879	-4.50367	-29.3563	-0.00063441	0.0294138
0.185	1.28429	-4.49275	-29.1827	-0.000634792	0.0306716
0.186	1.2798	-4.48185	-29.0105	-0.000633817	0.0316895
0.187	1.27533	-4.47098	-28.8396	-0.000631718	0.0325078
0.188	1.27086	-4.46012	-28.6698	-0.000628688	0.0331603
0.189	1.26641	-4.44929	-28.5012	-0.00062489	0.0336745
0.19	1.26196	-4.43848	-28.3337	-0.000620859	0.0333423
0.191	1.25753	-4.42769	-28.1672	-0.000617163	0.032799
0.192	1.25311	-4.41693	-28.0013	-0.00061385	0.0323213
0.193	1.2487	-4.40619	-27.8361	-0.00061086	0.0318987
0.194	1.2443	-4.39547	-27.6717	-0.000608142	0.0315222
0.195	1.23991	-4.38478	-27.508	-0.00060565	0.0311842
0.196	1.23553	-4.37411	-27.3451	-0.000603348	0.0308782
0.197	1.23116	-4.36347	-27.1829	-0.000601206	0.0305991
0.198	1.2268	-4.35285	-27.0214	-0.000599198	0.0303423
0.199	1.22245	-4.34225	-26.8607	-0.000597303	0.0301041
0.2	1.21811	-4.33168	-26.7008	-0.000596202	0.0286111
0.201	1.21379	-4.32113	-26.5414	-0.00059667	0.0269344
0.202	1.20947	-4.31061	-26.3823	-0.000598612	0.0255225
0.203	1.20517	-4.30011	-26.2235	-0.000601778	0.0243304
0.204	1.20087	-4.28964	-26.0651	-0.000605957	0.0233193
0.205	1.19659	-4.27919	-25.9072	-0.000610973	0.0224572
0.206	1.19231	-4.26877	-25.7497	-0.000616684	0.0217178
0.207	1.18805	-4.25837	-25.5929	-0.00062297	0.0210793
0.208	1.1838	-4.248	-25.4366	-0.000629737	0.0205237
0.209	1.17955	-4.23764	-25.2809	-0.000636903	0.0200365
0.21	1.17532	-4.22732	-25.1258	-0.000644386	0.0196375
0.211	1.1711	-4.21701	-24.9715	-0.000652112	0.0192907
0.212	1.16689	-4.20673	-24.8178	-0.000660038	0.0189767
0.213	1.16269	-4.19647	-24.6648	-0.000668132	0.0186898
0.214	1.15849	-4.18623	-24.5125	-0.00067637	0.0184256
0.215	1.15431	-4.17602	-24.3609	-0.00068473	0.01818
0.216	1.15014	-4.16583	-24.2101	-0.000693195	0.0179501
0.217	1.14598	-4.15566	-24.0599	-0.00070175	0.0177332
0.218	1.14183	-4.14551	-23.9105	-0.000710383	0.0175273
0.219	1.13769	-4.13539	-23.7618	-0.000719085	0.0173306
0.22	1.13356	-4.12529	-23.6138	-0.000728742	0.0155031
0.221	1.12944	-4.11521	-23.4663	-0.000740372	0.0134067
0.222	1.12533	-4.10516	-23.3189	-0.000753892	0.0116195
0.223	1.12123	-4.09513	-23.1716	-0.000769009	0.0100885
0.224	1.11714	-4.08513	-23.0246	-0.000785476	0.00876889
0.225	1.11306	-4.07515	-22.8779	-0.000803092	0.00762373
0.226	1.10899	-4.0652	-22.7316	-0.000821687	0.00662266
0.227	1.10493	-4.05527	-22.5858	-0.000841122	0.00574077
0.228	1.10088	-4.04537	-22.4405	-0.000861285	0.00495761
0.229	1.09684	-4.03548	-22.2957	-0.00088208	0.00425644
0.23	1.09281	-4.02562	-22.1514	-0.000902306	0.0056893
0.231	1.08879	-4.01578	-22.008	-0.000920603	0.00754738
0.232	1.08478	-4.00596	-21.866	-0.000936986	0.00909091
0.233	1.08077	-3.99615	-21.7251	-0.000951754	0.0103709
0.234	1.07678	-3.98637	-21.5855	-0.000965162	0.0114307
0.235	1.0728	-3.9766	-21.4469	-0.000977424	0.0123061
0.236	1.06883	-3.96685	-21.3094	-0.000988719	0.0130266
0.237	1.06487	-3.95712	-21.1728	-0.000999198	0.0136171
0.238	1.06092	-3.94741	-21.0372	-0.00100899	0.014098
0.239	1.05697	-3.93772	-20.9024	-0.0010182	0.0144867
0.24	1.05304	-3.92805	-20.7684	-0.00102531	0.0177611
0.241	1.04912	-3.91839	-20.6357	-0.00102853	0.0215092
0.242	1.0452	-3.90875	-20.5047	-0.00102802	0.0246853
0.243	1.0413	-3.89912	-20.3755	-0.00102433	0.027372
0.244	1.03741	-3.88951	-20.2478	-0.00101792	0.0296404
0.245	1.03352	-3.87991	-20.1214	-0.00100921	0.0315504
0.246	1.02965	-3.87033	-19.9964	-0.000998539	0.033153
0.247	1.02578	-3.86077	-19.8727	-0.000986212	0.0344915
0.248	1.02192	-3.85122	-19.75	-0.000972487	0.0356027
0.249	1.01808	-3.84169	-19.6284	-0.000957583	0.0365183
0.25	1.01424	-3.83219	-19.5077	-0.000943668	0.033626
0.251	1.01041	-3.8227	-19.3875	-0.000933191	0.0299481
0.252	1.0066	-3.81325	-19.2669	-0.000926158	0.0268081
0.253	1.00279	-3.80382	-19.146	-0.000922062	0.02413
0.254	0.998988	-3.79441	-19.0248	-0.000920455	0.0218451
0.255	0.995198	-3.78504	-18.9035	-0.000920955	0.0198942
0.256	0.991418	-3.77569	-18.7823	-0.000923238	0.0182262
0.257	0.987647	-3.76636	-18.6611	-0.000927031	0.0167976
0.258	0.983885	-3.75705	-18.5402	-0.000932102	0.0155713
0.259	0.980133	-3.74777	-18.4194	-0.000938254	0.0145156
0.26	0.976389	-3.73851	-18.299	-0.000944614	0.0149105
0.261	0.972655	-3.72927	-18.1791	-0.000950221	0.0156599
0.262	0.968931	-3.72005	-18.06	-0.000955004	0.0162805
0.263	0.965215	-3.71084	-17.9418	-0.000959083	0.0167914
0.264	0.961509	-3.70166	-17.8244	-0.000962563	0.0172096
0.265	0.957812	-3.6925	-17.7077	-0.000965536	0.0175494
0.266	0.954124	-3.68335	-17.5918	-0.000968079	0.0178229
0.267	0.950445	-3.67422	-17.4766	-0.000970255	0.0180402
0.268	0.946776	-3.66511	-17.3621	-0.000972121	0.01821
0.269	0.943115	-3.65603	-17.2482	-0.000973722	0.0183395
0.27	0.939464	-3.64696	-17.135	-0.000974914	0.0187761
0.271	0.935821	-3.63791	-17.0225	-0.000975515	0.0192452
0.272	0.932188	-3.62888	-16.9108	-0.000975565	0.0196295
0.273	0.928563	-3.61986	-16.7997	-0.000975145	0.0199417
0.274	0.924948	-3.61087	-16.6894	-0.000974325	0.0201927
0.275	0.921342	-3.6019	-16.5798	-0.000973167	0.0203916
0.276	0.917744	-3.59294	-16.4708	-0.00097172	0.0205463
0.277	0.914156	-3.584	-16.3625	-0.000970027	0.0206634
0.278	0.910576	-3.57509	-16.2548	-0.000968127	0.0207486
0.279	0.907006	-3.56619	-16.1477	-0.00096605	0.0208067
0.28	0.903444	-3.55731	-16.0412	-0.000965608	0.0175525
0.281	0.899891	-3.54845	-15.9348	-0.000968892	0.0136919
0.282	0.896347	-3.53963	-15.8279	-0.000975808	0.0103987
0.283	0.892812	-3.53083	-15.7205	-0.000985819	0.00758685
0.284	0.889285	-3.52205	-15.6127	-0.000998459	0.00518066
0.285	0.885768	-3.5133	-15.5048	-0.00101334	0.00311578
0.286	0.882259	-3.50457	-15.3967	-0.00103012	0.00133778
0.287	0.878758	-3.49587	-15.2887	-0.00104853	-0.000199204
0.288	0.875267	-3.48718	-15.1808	-0.00106833	-0.00153369
0.289	0.871784	-3.47852	-15.073	-0.00108934	-0.00269798
0.29	0.86831	-3.46988	-14.9655	-0.00111041	-0.00192846
0.291	0.864844	-3.46126	-14.8585	-0.00113029	-0.000705262
0.292	0.861387	-3.45265	-14.7524	-0.00114889	0.000318217
0.293	0.857939	-3.44407	-14.6471	-0.0011664	0.00117233
0.294	0.854499	-3.43549	-14.5428	-0.001183	0.00188344
0.295	0.851068	-3.42694	-14.4392	-0.00119882	0.00247362
0.296	0.847645	-3.4184	-14.3363	-0.00121397	0.00296143
0.297	0.844231	-3.40988	-14.2341	-0.00122856	0.00336246
0.298	0.840825	-3.40138	-14.1327	-0.00124267	0.00368986
0.299	0.837428	-3.39289	-14.0318	-0.00125637	0.00395475
0.3	0.83404	-3.38442	-13.9316	-0.00126914	0.00527414
0.301	0.830659	-3.37597	-13.8322	-0.00128031	0.00675949
0.302	0.827288	-3.36754	-13.7336	-0.00128996	0.00802355
0.303	0.823924	-3.35912	-13.636	-0.00129829	0.00909778
0.304	0.820569	-3.35071	-13.5393	-0.0013055	0.0100095
0.305	0.817223	-3.34233	-13.4433	-0.00131173	0.0107819
0.306	0.813885	-3.33395	-13.3481	-0.00131713	0.0114348
0.307	0.810555	-3.3256	-13.2535	-0.00132181	0.0119852
0.308	0.807234	-3.31726	-13.1597	-0.00132588	0.0124475
0.309	0.80392	-3.30894	-13.0665	-0.00132941	0.0128341
0.31	0.800616	-3.30064	-12.9739	-0.0013317	0.0146141
0.311	0.797319	-3.29235	-12.8822	-0.00133189	0.0166195
0.312	0.794031	-3.28408	-12.7914	-0.00133005	0.0183379
0.313	0.790751	-3.27582	-12.7017	-0.00132646	0.0198078
0.314	0.787479	-3.26757	-12.6129	-0.00132137	0.0210628
0.315	0.784216	-3.25934	-12.5249	-0.00131497	0.022132
0.316	0.780961	-3.25113	-12.4378	-0.00130746	0.0230403
0.317	0.777714	-3.24293	-12.3515	-0.00129899	0.0238093
0.318	0.774475	-3.23475	-12.2658	-0.00128969	0.0244575
0.319	0.771244	-3.22659	-12.1809	-0.00127969	0.0250011
0.32	0.768022	-3.21844	-12.0966	-0.00127007	0.0236221
0.321	0.764807	-3.21031	-12.0126	-0.00126208	0.0218154
0.322	0.761601	-3.2022	-11.9287	-0.00125577	0.020246
0.323	0.758403	-3.19411	-11.8449	-0.00125091	0.0188828
0.324	0.755213	-3.18605	-11.761	-0.0012473	0.0176975
0.325	0.752031	-3.178	-11.6773	-0.00124476	0.0166659
0.326	0.748857	-3.16998	-11.5938	-0.00124315	0.0157667
0.327	0.745691	-3.16197	-11.5104	-0.00124235	0.0149814
0.328	0.742533	-3.15398	-11.4273	-0.00124223	0.0142944
0.329	0.739383	-3.14602	-11.3444	-0.0012427	0.0136918
0.33	0.736241	-3.13807	-11.2618	-0.00124297	0.0145083
0.331	0.733107	-3.13013	-11.1797	-0.00124209	0.0156436
0.332	0.72998	-3.12222	-11.0984	-0.00124004	0.0166092
0.333	0.726862	-3.11431	-11.0177	-0.00123699	0.0174281
0.334	0.723752	-3.10643	-10.9378	-0.00123306	0.0181204
0.335	0.720649	-3.09856	-10.8586	-0.00122839	0.0187038
0.336	0.717555	-3.0907	-10.78	-0.00122309	0.0191932
0.337	0.714468	-3.08286	-10.702	-0.00121723	0.0196017
0.338	0.711389	-3.07504	-10.6245	-0.00121091	0.0199403
0.339	0.708318	-3.06723	-10.5476	-0.00120419	0.0202187
0.34	0.705254	-3.05944	-10.4713	-0.001198	0.0188438
0.341	0.702199	-3.05167	-10.3952	-0.00119339	0.0171246
0.342	0.699151	-3.04392	-10.3191	-0.00119038	0.0156391
0.343	0.696111	-3.03619	-10.243	-0.00118874	0.0143555
0.344	0.693079	-3.02848	-10.1669	-0.00118828	0.0132455
0.345	0.690054	-3.02079	-10.0909	-0.00118882	0.0122845
0.346	0.687037	-3.01312	-10.015	-0.00119023	0.0114515
0.347	0.684028	-3.00546	-9.93929	-0.00119238	0.0107281
0.348	0.681026	-2.99783	-9.86379	-0.00119517	0.0100988
0.349	0.678032	-2.99021	-9.78852	-0.00119849	0.00955008
0.35	0.675046	-2.98261	-9.7135	-0.00120189	0.00980873
0.351	0.672067	-2.97503	-9.63885	-0.00120481	0.0102651
0.352	0.669096	-2.96746	-9.56473	-0.00120723	0.0106476
0.353	0.666132	-2.95991	-9.49114	-0.00120921	0.0109664
0.354	0.663176	-2.95238	-9.41806	-0.00121081	0.0112306
0.355	0.660227	-2.94486	-9.34547	-0.00121209	0.0114481
0.356	0.657286	-2.93735	-9.27336	-0.00121309	0.0116255
0.357	0.654352	-2.92987	-9.20171	-0.00121385	0.0117686
0.358	0.651426	-2.92239	-9.13051	-0.00121441	0.0118823
0.359	0.648508	-2.91494	-9.05974	-0.0012148	0.0119707
0.36	0.645596	-2.9075	-8.98941	-0.00121329	0.0152601
0.361	0.642693	-2.90007	-8.91996	-0.00120788	0.0191362
0.362	0.639796	-2.89265	-8.85197	-0.00119865	0.0224505
0.363	0.636907	-2.88524	-8.78539	-0.00118614	0.0252775
0.364	0.634026	-2.87784	-8.7201	-0.00117083	0.0276822
0.365	0.631152	-2.87045	-8.65596	-0.00115312	0.0297205
0.366	0.628285	-2.86308	-8.59288	-0.00113337	0.0314404
0.367	0.625425	-2.85571	-8.53076	-0.0011119	0.0328833
0.368	0.622573	-2.84836	-8.46952	-0.00108897	0.034085
0.369	0.619729	-2.84102	-8.4091	-0.00106482	0.0350764
0.37	0.616891	-2.8337	-8.34943	-0.00104106	0.0333068
0.371	0.614061	-2.82639	-8.29007	-0.00101948	0.0309157
0.372	0.611239	-2.81911	-8.23048	-0.00100016	0.0288498
0.373	0.608423	-2.81184	-8.17065	-0.000982786	0.0270674
0.374	0.605615	-2.8046	-8.11063	-0.00096709	0.0255301
0.375	0.602814	-2.79737	-8.05051	-0.000952831	0.0242041
0.376	0.60002	-2.79017	-7.99034	-0.000939803	0.02306
0.377	0.597234	-2.78298	-7.93018	-0.000927829	0.0220724
0.378	0.594454	-2.77581	-7.87007	-0.000916759	0.021219
0.379	0.591682	-2.76866	-7.81005	-0.00090646	0.0204807
0.38	0.588917	-2.76152	-7.75017	-0.000896262	0.0208702
0.381	0.586159	-2.7544	-7.69061	-0.000885421	0.0215217
0.382	0.583408	-2.7473	-7.6316	-0.0008739	0.0220547
0.383	0.580664	-2.74021	-7.57315	-0.000861808	0.0224855
0.384	0.577928	-2.73313	-7.51523	-0.000849247	0.022829
0.385	0.575198	-2.72607	-7.4578	-0.000836301	0.0230978
0.386	0.572475	-2.71902	-7.40085	-0.000823043	0.0233026
0.387	0.56976	-2.71199	-7.34435	-0.000809536	0.0234528
0.388	0.567051	-2.70498	-7.28829	-0.000795833	0.0235563
0.389	0.56435	-2.69798	-7.23264	-0.00078198	0.0236199
0.39	0.561655	-2.69099	-7.17739	-0.000768461	0.0228343
0.391	0.558968	-2.68402	-7.12238	-0.000755821	0.0218847
0.392	0.556287	-2.67707	-7.06745	-0.000744048	0.0210675
0.393	0.553614	-2.67014	-7.0126	-0.000733016	0.0203634
0.394	0.550947	-2.66322	-6.95784	-0.000722615	0.0197554
0.395	0.548287	-2.65632	-6.90322	-0.000712753	0.0192291
0.396	0.545634	-2.64944	-6.84877	-0.000703351	0.0187719
0.397	0.542988	-2.64257	-6.7945	-0.000694341	0.0183733
0.398	0.540349	-2.63572	-6.74043	-0.000685667	0.0180241
0.399	0.537717	-2.62888	-6.68658	-0.000677282	0.0177169
0.4	0.535092	-2.62206	-6.63296	-0.000669206	0.0173307
0.401	0.532473	-2.61526	-6.57956	-0.000661479	0.0169562
0.402	0.529861	-2.60847	-6.52637	-0.000654065	0.0166294
0.403	0.527256	-2.60169	-6.4734	-0.000646917	0.016343
0.404	0.524658	-2.59494	-6.42065	-0.000639997	0.0160904
0.405	0.522066	-2.5882	-6.36814	-0.000633273	0.0158663
0.406	0.519481	-2.58147	-6.31588	-0.000626717	0.0156662
0.407	0.516903	-2.57476	-6.26388	-0.000620306	0.0154862
0.408	0.514332	-2.56806	-6.21213	-0.000614021	0.0153231
0.409	0.511767	-2.56138	-6.16065	-0.000607845	0.0151742
0.41	0.509209	-2.55472	-6.10944	-0.000600881	0.0166484
0.411	0.506658	-2.54806	-6.05881	-0.000592105	0.0183813
0.412	0.504113	-2.54142	-6.0091	-0.000581616	0.0197964
0.413	0.501575	-2.53479	-5.96029	-0.000569715	0.020943
0.414	0.499043	-2.52817	-5.91229	-0.000556663	0.0218636
0.415	0.496518	-2.52157	-5.86501	-0.00054268	0.0225937
0.416	0.494	-2.51498	-5.81839	-0.000527951	0.023163
0.417	0.491488	-2.5084	-5.77236	-0.000512632	0.0235966
0.418	0.488983	-2.50183	-5.72687	-0.000496856	0.0239154
0.419	0.486485	-2.49528	-5.68189	-0.000480734	0.0241372
0.42	0.483993	-2.48874	-5.63738	-0.000466468	0.0204688
0.421	0.481507	-2.48222	-5.59254	-0.000456519	0.0162068
0.422	0.479028	-2.47573	-5.54641	-0.000450617	0.01272
0.423	0.476556	-2.46926	-5.49908	-0.000448029	0.00987524
0.424	0.47409	-2.46281	-5.45079	-0.000448135	0.00755535
0.425	0.47163	-2.45637	-5.40177	-0.000450428	0.00566195
0.426	0.469177	-2.44996	-5.3522	-0.000454497	0.00411354
0.427	0.46673	-2.44357	-5.30225	-0.00046001	0.00284328
0.428	0.46429	-2.43719	-5.25204	-0.000466698	0.00179682
0.429	0.461856	-2.43082	-5.20168	-0.000474346	0.000930215
0.43	0.459428	-2.42448	-5.15124	-0.000480408	0.00450073
0.431	0.457007	-2.41814	-5.10166	-0.000482058	0.00880912
0.432	0.454592	-2.41181	-5.05398	-0.000479529	0.0123198
0.433	0.452183	-2.40548	-5.0081	-0.00047357	0.0151724
0.434	0.449781	-2.39917	-4.96375	-0.000464819	0.0174817
0.435	0.447385	-2.39286	-4.92071	-0.000453801	0.0193405
0.436	0.444995	-2.38656	-4.8788	-0.000440953	0.0208239
0.437	0.442612	-2.38027	-4.83788	-0.000426639	0.0219939
0.438	0.440235	-2.37399	-4.79782	-0.000411165	0.0229013
0.439	0.437864	-2.36772	-4.75852	-0.000394784	0.0235882
0.44	0.435499	-2.36147	-4.71991	-0.000378708	0.0222997
0.441	0.433141	-2.35523	-4.68152	-0.000364235	0.0206328
0.442	0.430789	-2.34901	-4.64283	-0.000351325	0.0192538
0.443	0.428443	-2.34281	-4.60384	-0.00033971	0.018115
0.444	0.426103	-2.33662	-4.56463	-0.000329157	0.0171741
0.445	0.42377	-2.33045	-4.52528	-0.000319475	0.0163955
0.446	0.421442	-2.32429	-4.48586	-0.000310507	0.0157495
0.447	0.419121	-2.31815	-4.44644	-0.000302125	0.0152116
0.448	0.416806	-2.31203	-4.40704	-0.000294226	0.0147613
0.449	0.414497	-2.30592	-4.36772	-0.000286725	0.0143821
0.45	0.412194	-2.29982	-4.3285	-0.000280624	0.0121582
0.451	0.409897	-2.29374	-4.28895	-0.000277046	0.0097785
0.452	0.407607	-2.28768	-4.24855	-0.000275699	0.00789905
0.453	0.405322	-2.28164	-4.20743	-0.000276111	0.00641617
0.454	0.403043	-2.27561	-4.16578	-0.000277902	0.00524395
0.455	0.400771	-2.2696	-4.12376	-0.000280773	0.00431392
0.456	0.398504	-2.26361	-4.08151	-0.000284493	0.00357212
0.457	0.396243	-2.25763	-4.03914	-0.000288881	0.00297636
0.458	0.393989	-2.25166	-3.99672	-0.000293796	0.00249385
0.459	0.39174	-2.24571	-3.95432	-0.000299132	0.00209914
0.46	0.389497	-2.23978	-3.91198	-0.000304707	0.00194542
0.461	0.387261	-2.23385	-3.86979	-0.000310348	0.00186502
0.462	0.38503	-2.22794	-3.82781	-0.000316025	0.00178651
0.463	0.382805	-2.22205	-3.78606	-0.000321736	0.0017094
0.464	0.380586	-2.21617	-3.74454	-0.00032748	0.00163352
0.465	0.378372	-2.2103	-3.70325	-0.000333255	0.00155869
0.466	0.376165	-2.20444	-3.66218	-0.000339061	0.00148482
0.467	0.373963	-2.1986	-3.62134	-0.000344897	0.00141181
0.468	0.371768	-2.19277	-3.58072	-0.000350763	0.00133958
0.469	0.369578	-2.18695	-3.54033	-0.000356659	0.00126808
0.47	0.367394	-2.18115	-3.50016	-0.000362102	0.00205894
0.471	0.365216	-2.17536	-3.4604	-0.000366556	0.00296111
0.472	0.363043	-2.16958	-3.42127	-0.000370108	0.00367422
0.473	0.360876	-2.16381	-3.38273	-0.000372935	0.0042364
0.474	0.358715	-2.15805	-3.34469	-0.000375184	0.00467846
0.475	0.35656	-2.1523	-3.30711	-0.000376969	0.00502475
0.476	0.354411	-2.14657	-3.26993	-0.000378384	0.00529458
0.477	0.352267	-2.14085	-3.23311	-0.000379502	0.00550328
0.478	0.350129	-2.13514	-3.19663	-0.000380382	0.00566307
0.479	0.347997	-2.12944	-3.16045	-0.000381072	0.0057837
0.48	0.34587	-2.12376	-3.12457	-0.00038292	0.00351879
0.481	0.343749	-2.11809	-3.08843	-0.000387427	0.000922339
0.482	0.341634	-2.11244	-3.05145	-0.00039438	-0.00117867
0.483	0.339524	-2.10681	-3.01373	-0.000403318	-0.0028851
0.484	0.33742	-2.10119	-2.97545	-0.000413859	-0.00427995
0.485	0.335322	-2.09559	-2.93678	-0.000425706	-0.00542909
0.486	0.333229	-2.09	-2.89784	-0.000438623	-0.00638443
0.487	0.331142	-2.08443	-2.85875	-0.000452423	-0.00718671
0.488	0.32906	-2.07887	-2.81956	-0.00046696	-0.00786784
0.489	0.326984	-2.07333	-2.78035	-0.000482118	-0.00845281
0.49	0.324914	-2.0678	-2.74116	-0.000495548	-0.00487702
0.491	0.322849	-2.06228	-2.70286	-0.000504616	-0.000637369
0.492	0.320789	-2.05676	-2.66639	-0.000509579	0.00282254
0.493	0.318735	-2.05125	-2.63162	-0.00051117	0.00564636
0.494	0.316687	-2.04574	-2.59827	-0.000510002	0.00795057
0.495	0.314644	-2.04024	-2.56613	-0.000506577	0.00982822
0.496	0.312606	-2.03475	-2.535	-0.000501309	0.0113543
0.497	0.310574	-2.02926	-2.50475	-0.000494537	0.0125898
0.498	0.308548	-2.02379	-2.47524	-0.000486543	0.0135844
0.499	0.306527	-2.01832	-2.44639	-0.000477561	0.0143793
0.5	0.304511	-2.01287	-2.41812	-0.000468839	0.013103
0.501	0.302501	-2.00743	-2.38996	-0.000461731	0.0114256
0.502	0.300496	-2.002	-2.3614	-0.0004562	0.0100483
0.503	0.298497	-1.99659	-2.33246	-0.000451966	0.00891993
0.504	0.296503	-1.9912	-2.30322	-0.00044879	0.0079958
0.505	0.294514	-1.98582	-2.27377	-0.000446473	0.00723885
0.506	0.292531	-1.98045	-2.24418	-0.000444854	0.00661844
0.507	0.290554	-1.9751	-2.21452	-0.000443801	0.00610934
0.508	0.288581	-1.96976	-2.18483	-0.000443208	0.00569085
0.509	0.286614	-1.96443	-2.15514	-0.000442986	0.00534605
0.51	0.284652	-1.95912	-2.1255	-0.000442806	0.00552835
0.511	0.282696	-1.95382	-2.09602	-0.000442318	0.00582347
0.512	0.280745	-1.94852	-2.06684	-0.000441516	0.00605753
0.513	0.278799	-1.94324	-2.03796	-0.000440458	0.00624153
0.514	0.276858	-1.93798	-2.00936	-0.000439193	0.00638482
0.515	0.274923	-1.93272	-1.98102	-0.000437759	0.00649501
0.516	0.272993	-1.92747	-1.95291	-0.000436189	0.00657829
0.517	0.271068	-1.92224	-1.92504	-0.000434509	0.00663971
0.518	0.269148	-1.91702	-1.89738	-0.00043274	0.00668335
0.519	0.267234	-1.91181	-1.86993	-0.000430899	0.00671255
0.52	0.265325	-1.90661	-1.84269	-0.000428826	0.00704639
0.521	0.263421	-1.90142	-1.81571	-0.000426333	0.00741238
0.522	0.261522	-1.89624	-1.78906	-0.000423462	0.00770039
0.523	0.259628	-1.89108	-1.76273	-0.000420286	0.00792459
0.524	0.25774	-1.88592	-1.7367	-0.000416867	0.00809681
0.525	0.255856	-1.88078	-1.71093	-0.000413255	0.00822671
0.526	0.253978	-1.87565	-1.6854	-0.000409491	0.00832215
0.527	0.252105	-1.87053	-1.66011	-0.000405609	0.00838956
0.528	0.250237	-1.86542	-1.63504	-0.000401636	0.00843417
0.529	0.248374	-1.86032	-1.61017	-0.000397594	0.00846026
0.53	0.246516	-1.85523	-1.5855	-0.000396232	0.0035638
0.531	0.244664	-1.85017	-1.55994	-0.000400631	-0.00198745
0.532	0.242816	-1.84512	-1.53228	-0.000410318	-0.00647654
0.533	0.240973	-1.8401	-1.50271	-0.000424297	-0.0101225
0.534	0.239136	-1.8351	-1.47168	-0.00044176	-0.0131073
0.535	0.237303	-1.83011	-1.43953	-0.000462071	-0.0155755
0.536	0.235475	-1.82514	-1.40654	-0.000484736	-0.0176401
0.537	0.233653	-1.82019	-1.37294	-0.000509367	-0.0193888
0.538	0.231835	-1.81525	-1.3389	-0.000535662	-0.0208891
0.539	0.230022	-1.81033	-1.30454	-0.000563383	-0.0221933
0.54	0.228214	-1.80542	-1.26998	-0.000589895	-0.0188892
0.541	0.226411	-1.80052	-1.23613	-0.000612244	-0.0147537
0.542	0.224613	-1.79562	-1.20401	-0.000630592	-0.0113642
0.543	0.22282	-1.79072	-1.17349	-0.000645636	-0.00857917
0.544	0.221032	-1.78583	-1.1443	-0.000657961	-0.00628506
0.545	0.219249	-1.78094	-1.11622	-0.000668039	-0.00439177
0.546	0.21747	-1.77606	-1.08907	-0.000676258	-0.00282727
0.547	0.215696	-1.77119	-1.06271	-0.000682937	-0.00153347
0.548	0.213928	-1.76633	-1.03702	-0.000688337	-0.000463188
0.549	0.212164	-1.76147	-1.01192	-0.000692676	0.000422078
0.55	0.210405	-1.75663	-0.987319	-0.000696137	0.00114681
0.551	0.20865	-1.75179	-0.963166	-0.000698871	0.00174449
0.552	0.206901	-1.74696	-0.939402	-0.000701	0.00223945
0.553	0.205157	-1.74214	-0.915987	-0.000702624	0.0026489
0.554	0.203417	-1.73734	-0.892887	-0.000703825	0.00298712
0.555	0.201682	-1.73254	-0.870072	-0.000704674	0.00326597
0.556	0.199952	-1.72775	-0.847519	-0.000705228	0.0034953
0.557	0.198226	-1.72297	-0.825208	-0.000705534	0.00368332
0.558	0.196506	-1.71821	-0.803122	-0.000705633	0.00383686
0.559	0.19479	-1.71345	-0.781247	-0.000705559	0.00396163
0.56	0.193079	-1.70871	-0.759572	-0.000706617	0.00172403
0.561	0.191373	-1.70397	-0.737661	-0.000710311	-0.000916277
0.562	0.189671	-1.69926	-0.715018	-0.000716527	-0.00312784
0.563	0.187974	-1.69456	-0.691681	-0.000724861	-0.00498207
0.564	0.186282	-1.68987	-0.66779	-0.000734967	-0.0065405
0.565	0.184594	-1.6852	-0.643464	-0.00074656	-0.00785443
0.566	0.182911	-1.68055	-0.618803	-0.000759403	-0.0089664
0.567	0.181233	-1.6759	-0.593889	-0.0007733	-0.00991157
0.568	0.17956	-1.67127	-0.56879	-0.00078809	-0.0107189
0.569	0.177891	-1.66665	-0.543561	-0.00080364	-0.0114124
0.57	0.176226	-1.66204	-0.51825	-0.000818844	-0.0101832
0.571	0.174567	-1.65745	-0.49321	-0.000832452	-0.00856054
0.572	0.172911	-1.65285	-0.468833	-0.000844471	-0.00720338
0.573	0.171261	-1.64827	-0.445108	-0.000855151	-0.00606828
0.574	0.169615	-1.64369	-0.421951	-0.000864706	-0.00511837
0.575	0.167973	-1.63913	-0.399288	-0.000873316	-0.00432315
0.576	0.166337	-1.63457	-0.377059	-0.000881131	-0.00365738
0.577	0.164704	-1.63002	-0.355214	-0.000888277	-0.00310008
0.578	0.163077	-1.62547	-0.333711	-0.00089486	-0.00263379
0.579	0.161453	-1.62094	-0.312517	-0.000900967	-0.00224393
0.58	0.159835	-1.61642	-0.2916	-0.000907438	-0.00332616
0.581	0.15822	-1.61191	-0.270703	-0.000915229	-0.00470975
0.582	0.156611	-1.60741	-0.249528	-0.000924335	-0.00588687
0.583	0.155006	-1.60293	-0.228082	-0.000934561	-0.00688965
0.584	0.153405	-1.59845	-0.206425	-0.00094574	-0.00774601
0.585	0.151809	-1.59399	-0.184611	-0.000957729	-0.00847944
0.586	0.150217	-1.58954	-0.162686	-0.000970408	-0.00910965
0.587	0.14863	-1.58511	-0.140687	-0.000983679	-0.00965315
0.588	0.147047	-1.58068	-0.118647	-0.000997456	-0.0101238
0.589	0.145468	-1.57626	-0.0965915	-0.00101167	-0.0105331
0.59	0.143894	-1.57186	-0.0745424	-0.00102593	-0.010287
0.591	0.142325	-1.56747	-0.0526156	-0.00103981	-0.00988772
0.592	0.140759	-1.56308	-0.0309391	-0.00105328	-0.00955575
0.593	0.139198	-1.5587	-0.00951713	-0.00106641	-0.00928085
0.594	0.137642	-1.55434	0.0116709	-0.00107925	-0.00905402
0.595	0.13609	-1.54998	0.0326433	-0.00109185	-0.0088677
0.596	0.134542	-1.54563	0.0534154	-0.00110425	-0.00871557
0.597	0.132998	-1.5413	0.0740002	-0.00111648	-0.00859229
0.598	0.131459	-1.53697	0.0944088	-0.00112857	-0.00849337
0.599	0.129924	-1.53265	0.11465	-0.00114054	-0.00841503
0.6	0.128394	-1.52834	0.134733	-0.00115204	-0.00765627
0.601	0.126868	-1.52404	0.154556	-0.00116264	-0.00678215
0.602	0.125346	-1.51975	0.173996	-0.00117237	-0.00603807
0.603	0.123828	-1.51546	0.193067	-0.00118136	-0.00540499
0.604	0.122315	-1.51118	0.211807	-0.00118971	-0.00486642
0.605	0.120806	-1.50692	0.230248	-0.00119752	-0.00440838
0.606	0.119301	-1.50266	0.248418	-0.00120486	-0.004019
0.607	0.117801	-1.49841	0.26634	-0.0012118	-0.00368821
0.608	0.116304	-1.49417	0.284036	-0.00121841	-0.00340742
0.609	0.114812	-1.48993	0.301523	-0.00122472	-0.00316935
0.61	0.113324	-1.48571	0.318814	-0.00122963	-0.000848312
0.611	0.111841	-1.4815	0.3356	-0.00123184	0.00184014
0.612	0.110361	-1.47728	0.351511	-0.00123142	0.00414583
0.613	0.108886	-1.47307	0.366571	-0.00122874	0.0061213
0.614	0.107415	-1.46887	0.380883	-0.00122411	0.00781246
0.615	0.105949	-1.46467	0.394537	-0.00121783	0.00925855
0.616	0.104486	-1.46048	0.407611	-0.00121011	0.0104932
0.617	0.103028	-1.4563	0.420171	-0.00120119	0.0115452
0.618	0.101573	-1.45212	0.432274	-0.00119122	0.0124395
0.619	0.100123	-1.44795	0.443969	-0.00118036	0.0131973
0.62	0.0986775	-1.44379	0.455299	-0.00116752	0.0161098
0.621	0.0972357	-1.43964	0.465946	-0.00115137	0.0193395
0.622	0.0957982	-1.43548	0.475521	-0.00113208	0.0220862
0.623	0.0943648	-1.43133	0.484059	-0.0011101	0.0244115
0.624	0.0929355	-1.42719	0.491682	-0.00108584	0.0263698
0.625	0.0915104	-1.42305	0.498497	-0.00105967	0.0280079
0.626	0.0900894	-1.41891	0.504595	-0.0010319	0.0293665
0.627	0.0886726	-1.41479	0.510056	-0.0010028	0.0304805
0.628	0.0872598	-1.41066	0.514949	-0.000972604	0.0313806
0.629	0.0858512	-1.40655	0.519335	-0.000941531	0.0320933
0.63	0.0844467	-1.40245	0.523266	-0.000912905	0.0268507
0.631	0.0830463	-1.39836	0.527761	-0.000890564	0.0204692
0.632	0.08165	-1.39429	0.534037	-0.000874386	0.0150478
0.633	0.0802577	-1.39025	0.542099	-0.000863461	0.0104561
0.634	0.0788695	-1.38622	0.551692	-0.00085698	0.00657374
0.635	0.0774853	-1.38221	0.562579	-0.000854254	0.00329454
0.636	0.0761051	-1.37822	0.574553	-0.000854696	0.000526075
0.637	0.0747288	-1.37425	0.587433	-0.00085781	-0.00181143
0.638	0.0733566	-1.37029	0.601063	-0.000863177	-0.00378632
0.639	0.0719883	-1.36634	0.615309	-0.000870446	-0.00545672
0.64	0.0706239	-1.3624	0.630057	-0.000878665	-0.00566347
0.641	0.0692635	-1.35848	0.645005	-0.000886816	-0.00544428
0.642	0.0679069	-1.35456	0.659834	-0.000894744	-0.00526158
0.643	0.0665543	-1.35065	0.674495	-0.000902477	-0.00511026
0.644	0.0652056	-1.34676	0.688998	-0.000910047	-0.00498527
0.645	0.0638608	-1.34287	0.703355	-0.000917479	-0.00488238
0.646	0.0625199	-1.33898	0.717574	-0.000924795	-0.00479802
0.647	0.0611828	-1.33511	0.731662	-0.000932012	-0.0047292
0.648	0.0598497	-1.33125	0.745625	-0.000939147	-0.00467345
0.649	0.0585203	-1.32739	0.759471	-0.000946211	-0.00462865
0.65	0.0571949	-1.32354	0.773201	-0.000950989	-0.000490836
0.651	0.0558732	-1.3197	0.78614	-0.000950884	0.00436596
0.652	0.0545555	-1.31586	0.797493	-0.000946062	0.00848296
0.653	0.0532415	-1.31201	0.807311	-0.000937226	0.0119666
0.654	0.0519314	-1.30817	0.815804	-0.000924991	0.0149085
0.655	0.0506252	-1.30432	0.823153	-0.000909885	0.0173853
0.656	0.0493228	-1.30048	0.829509	-0.000892362	0.0194624
0.657	0.0480242	-1.29665	0.835	-0.000872811	0.0211948
0.658	0.0467295	-1.29282	0.839736	-0.000851568	0.0226299
0.659	0.0454386	-1.289	0.84381	-0.000828924	0.0238078
0.66	0.0441515	-1.28518	0.8473	-0.000808223	0.0190836
0.661	0.0428682	-1.28138	0.851273	-0.000793284	0.013221
0.662	0.0415887	-1.2776	0.85698	-0.000783998	0.0082813
0.663	0.040313	-1.27383	0.864415	-0.000779492	0.00412992
0.664	0.0390411	-1.27009	0.873315	-0.000779	0.000644593
0.665	0.0377728	-1.26636	0.883439	-0.000781875	-0.00228089
0.666	0.0365083	-1.26265	0.894578	-0.000787574	-0.00473763
0.667	0.0352475	-1.25895	0.906554	-0.000795642	-0.00680309
0.668	0.0339904	-1.25527	0.919213	-0.000805699	-0.00854264
0.669	0.032737	-1.2516	0.932427	-0.00081743	-0.0100111
0.67	0.0314872	-1.24794	0.946089	-0.000829483	-0.00925437
0.671	0.0302411	-1.24428	0.95976	-0.000840371	-0.00796633
0.672	0.0289987	-1.24064	0.972966	-0.000850003	-0.00688549
0.673	0.0277598	-1.23699	0.985683	-0.000858572	-0.00597892
0.674	0.0265247	-1.23336	0.997976	-0.000866248	-0.00521808
0.675	0.0252931	-1.22973	1.0099	-0.00087317	-0.00457925
0.676	0.0240652	-1.22611	1.02151	-0.000879459	-0.00404271
0.677	0.0228409	-1.2225	1.03284	-0.000885213	-0.00359202
0.678	0.0216202	-1.21889	1.04392	-0.000890515	-0.00321346
0.679	0.0204031	-1.21529	1.05478	-0.000895436	-0.00289553
0.68	0.0191896	-1.2117	1.06544	-0.00089815	0.000840575
0.681	0.0179797	-1.20811	1.07534	-0.000896503	0.00513692
0.682	0.0167734	-1.20452	1.08379	-0.000890686	0.00876481
0.683	0.0155707	-1.20093	1.09087	-0.000881334	0.0118215
0.684	0.0143715	-1.19735	1.09676	-0.000869004	0.0143906
0.685	0.013176	-1.19376	1.10163	-0.00085417	0.0165422
0.686	0.011984	-1.19018	1.10561	-0.000837239	0.0183358
0.687	0.0107956	-1.1866	1.10882	-0.00081856	0.0198216
0.688	0.00961078	-1.18303	1.11137	-0.000798432	0.0210427
0.689	0.00842954	-1.17946	1.11333	-0.000777114	0.0220356
0.69	0.00725185	-1.1759	1.11479	-0.000755865	0.0209326
0.691	0.00607773	-1.17235	1.11614	-0.000736079	0.0193521
0.692	0.00490715	-1.16881	1.11785	-0.000717812	0.0180004
0.693	0.0037401	-1.16528	1.11994	-0.00070085	0.0168457
0.694	0.00257657	-1.16177	1.12235	-0.000685	0.0158594
0.695	0.00141656	-1.15826	1.12503	-0.000670099	0.0150165
0.696	0.000260052	-1.15476	1.12793	-0.000656008	0.0142955
0.697	-0.000892966	-1.15127	1.131	-0.000642608	0.0136778
0.698	-0.0020425	-1.1478	1.13421	-0.000629798	0.0131477
0.699	-0.00318856	-1.14433	1.13753	-0.000617494	0.0126917
0.7	-0.00433116	-1.14087	1.14094	-0.000607875	0.00819672
0.701	-0.0054703	-1.13742	1.14519	-0.000603472	0.00312643
0.702	-0.00660601	-1.134	1.1512	-0.000603947	-0.00107092
0.703	-0.0077383	-1.13059	1.15887	-0.000608472	-0.00454261
0.704	-0.0088672	-1.1272	1.16789	-0.000616345	-0.00741736
0.705	-0.0099927	-1.12382	1.17802	-0.000626988	-0.00980332
0.706	-0.0111148	-1.12045	1.18905	-0.00063993	-0.0117902
0.707	-0.0122336	-1.1171	1.20078	-0.000654785	-0.0134519
0.708	-0.013349	-1.11376	1.21309	-0.000671238	-0.0148487
0.709	-0.0144611	-1.11043	1.22584	-0.000689034	-0.0160298
0.71	-0.0155699	-1.10711	1.23895	-0.00070569	-0.0128777
0.711	-0.0166754	-1.10379	1.25157	-0.000718405	-0.00889697
0.712	-0.0177775	-1.10048	1.26276	-0.00072727	-0.00557825
0.713	-0.0188763	-1.09716	1.27259	-0.000732908	-0.00280994
0.714	-0.0199718	-1.09384	1.28127	-0.00073585	-0.000498958
0.715	-0.021064	-1.09053	1.28899	-0.000736542	0.00143066
0.716	-0.0221529	-1.08722	1.2959	-0.000735352	0.0030413
0.717	-0.0232384	-1.08392	1.30212	-0.00073259	0.00438451
0.718	-0.0243207	-1.08061	1.30776	-0.000728517	0.0055031
0.719	-0.0253997	-1.07732	1.3129	-0.000723349	0.00643275
0.72	-0.0264754	-1.07403	1.31761	-0.000716921	0.00784454
0.721	-0.0275477	-1.07075	1.32184	-0.000708981	0.00922621
0.722	-0.0286168	-1.06747	1.32549	-0.000699697	0.01037
0.723	-0.0296827	-1.06419	1.32862	-0.000689296	0.0113121
0.724	-0.0307452	-1.06092	1.3313	-0.000677975	0.0120837
0.725	-0.0318045	-1.05766	1.33359	-0.0006659	0.0127107
0.726	-0.0328605	-1.0544	1.33554	-0.000653212	0.0132154
0.727	-0.0339133	-1.05115	1.3372	-0.000640028	0.0136164
0.728	-0.0349628	-1.04791	1.33861	-0.000626452	0.0139295
0.729	-0.0360091	-1.04467	1.33979	-0.000612567	0.0141681
0.73	-0.0370522	-1.04144	1.34078	-0.000598784	0.0137279
0.731	-0.038092	-1.03822	1.34172	-0.000585554	0.0131418
0.732	-0.0391286	-1.035	1.34276	-0.000572884	0.0126382
0.733	-0.040162	-1.0318	1.34391	-0.000560695	0.0122048
0.734	-0.0411922	-1.0286	1.34515	-0.00054892	0.0118303
0.735	-0.0422192	-1.02541	1.34646	-0.000537502	0.0115052
0.736	-0.043243	-1.02223	1.34782	-0.000526392	0.0112216
0.737	-0.0442637	-1.01906	1.3492	-0.000515552	0.0109727
0.738	-0.0452812	-1.0159	1.35061	-0.000504946	0.0107527
0.739	-0.0462955	-1.01274	1.35203	-0.000494547	0.0105569
0.74	-0.0473067	-1.0096	1.35344	-0.000485608	0.00807414
0.741	-0.0483147	-1.00646	1.35533	-0.00047956	0.00528448
0.742	-0.0493196	-1.00334	1.35824	-0.000476187	0.00300365
0.743	-0.0503214	-1.00023	1.3621	-0.000475009	0.00114294
0.744	-0.05132	-0.997127	1.36675	-0.000475619	-0.000374186
0.745	-0.0523156	-0.994039	1.37202	-0.000477685	-0.00161138
0.746	-0.0533081	-0.99096	1.37779	-0.000480936	-0.00262115
0.747	-0.0542976	-0.987891	1.38396	-0.000485154	-0.00344649
0.748	-0.0552839	-0.984831	1.39044	-0.000490159	-0.00412249
0.749	-0.0562672	-0.98178	1.39716	-0.000495808	-0.00467764
0.75	-0.0572475	-0.978738	1.40407	-0.00050051	-0.00246454
0.751	-0.0582247	-0.975699	1.41057	-0.000502487	0.000215969
0.752	-0.0591989	-0.972662	1.41599	-0.000501879	0.00240803
0.753	-0.06017	-0.969627	1.4204	-0.000499144	0.00419756
0.754	-0.0611381	-0.966595	1.42397	-0.000494672	0.00565596
0.755	-0.0621032	-0.963567	1.42683	-0.000488784	0.00684126
0.756	-0.0630653	-0.960543	1.42911	-0.000481743	0.00780082
0.757	-0.0640243	-0.957524	1.43089	-0.000473769	0.00857347
0.758	-0.0649803	-0.954511	1.43226	-0.000465043	0.00919118
0.759	-0.0659333	-0.951503	1.43328	-0.000455714	0.00968036
0.76	-0.0668833	-0.948501	1.43399	-0.000447138	0.00784469
0.761	-0.0678303	-0.945509	1.43493	-0.000440812	0.00561967
0.762	-0.0687743	-0.942529	1.43668	-0.000436616	0.00380712
0.763	-0.0697154	-0.93956	1.43921	-0.000434163	0.00233444
0.764	-0.0706535	-0.936601	1.44236	-0.000433124	0.00113896
0.765	-0.0715886	-0.933652	1.44602	-0.00043323	0.000168742
0.766	-0.0725208	-0.930712	1.45008	-0.000434266	-0.000618908
0.767	-0.07345	-0.927781	1.45446	-0.000436054	-0.00125888
0.768	-0.0743763	-0.924858	1.45908	-0.000438452	-0.00177958
0.769	-0.0752997	-0.921943	1.4639	-0.000441344	-0.00220404
0.77	-0.0762202	-0.919036	1.46887	-0.00044369	-0.000838017
0.771	-0.0771378	-0.916134	1.47357	-0.000444336	0.000827688
0.772	-0.0780525	-0.913235	1.47757	-0.000443375	0.00217857
0.773	-0.0789643	-0.91034	1.4809	-0.000441103	0.00327174
0.774	-0.0798732	-0.90745	1.48368	-0.000437769	0.00415469
0.775	-0.0807792	-0.904564	1.48601	-0.000433576	0.00486585
0.776	-0.0816823	-0.901683	1.48794	-0.000428691	0.00543646
0.777	-0.0825826	-0.898808	1.48956	-0.000423249	0.00589194
0.778	-0.0834799	-0.895939	1.49091	-0.000417361	0.00625308
0.779	-0.0843744	-0.893076	1.49204	-0.00041112	0.00653686
0.78	-0.0852661	-0.890218	1.49297	-0.000404685	0.00660211
0.781	-0.0861549	-0.887368	1.49377	-0.000398217	0.0065958
0.782	-0.0870408	-0.884524	1.4945	-0.000391748	0.00658238
0.783	-0.0879239	-0.881687	1.49518	-0.000385286	0.00656326
0.784	-0.0888042	-0.878856	1.4958	-0.000378837	0.00653947
0.785	-0.0896816	-0.876032	1.49638	-0.000372405	0.00651183
0.786	-0.0905563	-0.873215	1.49691	-0.000365995	0.00648102
0.787	-0.0914281	-0.870405	1.49739	-0.000359609	0.00644759
0.788	-0.0922971	-0.867602	1.49783	-0.00035325	0.00641199
0.789	-0.0931633	-0.864805	1.49823	-0.00034692	0.0063746
0.79	-0.0940267	-0.862015	1.49858	-0.000341543	0.00468748
0.791	-0.0948873	-0.859234	1.49928	-0.000338151	0.00280157
0.792	-0.0957452	-0.856464	1.50077	-0.00033656	0.0012959
0.793	-0.0966002	-0.853704	1.50298	-0.000336411	9.62557e-05
0.794	-0.0974526	-0.850953	1.50576	-0.00033741	-0.000859504
0.795	-0.0983022	-0.848211	1.50898	-0.000339322	-0.00162159
0.796	-0.099149	-0.845477	1.51255	-0.000341961	-0.00223024
0.797	-0.0999931	-0.842752	1.51639	-0.000345179	-0.00271751
0.798	-0.100835	-0.840033	1.52043	-0.000348859	-0.00310883
0.799	-0.101673	-0.837322	1.52462	-0.00035291	-0.00342436
0.8	-0.102509	-0.834618	1.52892	-0.000357971	-0.00495706
0.801	-0.103342	-0.831924	1.5336	-0.000364785	-0.00660314
0.802	-0.104173	-0.829239	1.53896	-0.00037317	-0.00792963
0.803	-0.105001	-0.826563	1.54492	-0.000382826	-0.00900399
0.804	-0.105826	-0.823897	1.55133	-0.000393512	-0.00988055
0.805	-0.106649	-0.821238	1.55809	-0.000405036	-0.0106019
0.806	-0.107469	-0.818588	1.56511	-0.000417251	-0.0112011
0.807	-0.108286	-0.815945	1.57233	-0.000430038	-0.0117042
0.808	-0.109101	-0.81331	1.5797	-0.000443305	-0.0121313
0.809	-0.109913	-0.810681	1.58718	-0.00045698	-0.0124981
0.81	-0.110722	-0.80806	1.59474	-0.000469291	-0.00972057
0.811	-0.111529	-0.805441	1.60169	-0.000478241	-0.00645934
0.812	-0.112333	-0.802821	1.60729	-0.00048405	-0.00380424
0.813	-0.113134	-0.800202	1.61165	-0.000487288	-0.00164082
0.814	-0.113933	-0.797583	1.615	-0.000488429	0.000123623
0.815	-0.114729	-0.794967	1.61752	-0.000487859	0.00156293
0.816	-0.115523	-0.792354	1.61935	-0.000485892	0.00273639
0.817	-0.116314	-0.789744	1.62063	-0.000482786	0.00369188
0.818	-0.117103	-0.787139	1.62143	-0.00047875	0.00446834
0.819	-0.117888	-0.784538	1.62185	-0.000473959	0.00509751
0.82	-0.118672	-0.781942	1.62194	-0.000468881	0.0050171
0.821	-0.119452	-0.779352	1.62189	-0.000464004	0.00475451
0.822	-0.12023	-0.776768	1.62187	-0.000459372	0.00453574
0.823	-0.121006	-0.774191	1.62191	-0.000454948	0.00435354
0.824	-0.121779	-0.771621	1.62199	-0.000450694	0.00420137
0.825	-0.122549	-0.769057	1.6221	-0.000446583	0.00407386
0.826	-0.123317	-0.7665	1.62223	-0.000442591	0.00396656
0.827	-0.124082	-0.763949	1.62237	-0.000438697	0.00387581
0.828	-0.124845	-0.761404	1.62251	-0.000434887	0.00379862
0.829	-0.125605	-0.758866	1.62265	-0.000431146	0.00373251
0.83	-0.126363	-0.756334	1.62278	-0.000425962	0.00638288
0.831	-0.127118	-0.753804	1.62231	-0.000417623	0.0094003
0.832	-0.12787	-0.751273	1.62055	-0.000406384	0.0118216
0.833	-0.12862	-0.748743	1.61758	-0.00039281	0.0137458
0.834	-0.129368	-0.746214	1.6136	-0.000377382	0.0152557
0.835	-0.130113	-0.743688	1.60877	-0.000360502	0.016419
0.836	-0.130855	-0.741165	1.60324	-0.000342506	0.0172913
0.837	-0.131595	-0.738647	1.5971	-0.000323676	0.0179182
0.838	-0.132332	-0.736133	1.59046	-0.000304252	0.0183375
0.839	-0.133067	-0.733624	1.58339	-0.000284435	0.0185804
0.84	-0.1338	-0.73112	1.57594	-0.000265731	0.0163104
0.841	-0.134529	-0.728625	1.56879	-0.000249754	0.0136913
0.842	-0.135257	-0.726143	1.5627	-0.000236285	0.0115907
0.843	-0.135982	-0.723671	1.55761	-0.000224834	0.00991729
0.844	-0.136704	-0.721209	1.55335	-0.000214988	0.00859007
0.845	-0.137424	-0.718756	1.54976	-0.000206415	0.00754093
0.846	-0.138142	-0.716311	1.5467	-0.000198845	0.00671349
0.847	-0.138857	-0.713874	1.54406	-0.000192066	0.00606163
0.848	-0.139569	-0.711444	1.54174	-0.000185908	0.00554801
0.849	-0.14028	-0.709022	1.53967	-0.00018024	0.00514266
0.85	-0.140987	-0.706606	1.5378	-0.0001761	0.00283009
0.851	-0.141693	-0.7042	1.53666	-0.000174637	0.00044124
0.852	-0.142396	-0.701805	1.53687	-0.000175436	-0.0013624
0.853	-0.143096	-0.69942	1.53822	-0.000177951	-0.00272398
0.854	-0.143795	-0.697044	1.54042	-0.000181761	-0.00375665
0.855	-0.144491	-0.694677	1.54326	-0.000186552	-0.00454597
0.856	-0.145184	-0.692316	1.54656	-0.000192093	-0.00515567
0.857	-0.145875	-0.689963	1.55019	-0.000198214	-0.00563283
0.858	-0.146564	-0.687617	1.55406	-0.000204788	-0.00601204
0.859	-0.14725	-0.685277	1.55809	-0.000211722	-0.00631864
0.86	-0.147935	-0.682944	1.56225	-0.000217617	-0.00423468
0.861	-0.148616	-0.680613	1.56585	-0.000220973	-0.00188762
0.862	-0.149296	-0.678282	1.56817	-0.000222092	-8.22697e-05
0.863	-0.149973	-0.675953	1.56939	-0.00022148	0.00130531
0.864	-0.150648	-0.673626	1.56975	-0.000219535	0.00237037
0.865	-0.15132	-0.671302	1.56945	-0.000216567	0.0031851
0.866	-0.15199	-0.668982	1.56862	-0.000212816	0.00380481
0.867	-0.152658	-0.666666	1.56738	-0.000208469	0.00427215
0.868	-0.153324	-0.664355	1.56581	-0.000203673	0.00462027
0.869	-0.153987	-0.662048	1.56399	-0.000198542	0.00487498
0.87	-0.154648	-0.659746	1.56195	-0.000193024	0.00530291
0.871	-0.155306	-0.657449	1.55968	-0.000187038	0.00569292
0.872	-0.155963	-0.655157	1.55713	-0.000180679	0.00597182
0.873	-0.156617	-0.652869	1.55433	-0.000174053	0.00616307
0.874	-0.157268	-0.650587	1.55133	-0.000167243	0.00628536
0.875	-0.157918	-0.64831	1.54817	-0.000160317	0.00635335
0.876	-0.158565	-0.646038	1.54488	-0.000153325	0.00637852
0.877	-0.15921	-0.643771	1.54149	-0.00014631	0.00636986
0.878	-0.159852	-0.64151	1.53801	-0.000139304	0.00633438
0.879	-0.160493	-0.639255	1.53445	-0.000132333	0.00627754
0.88	-0.161131	-0.637005	1.53083	-0.000124787	0.00728095
0.881	-0.161767	-0.634759	1.52679	-0.000116028	0.00830467
0.882	-0.162401	-0.632516	1.52194	-0.00010631	0.00897608
0.883	-0.163032	-0.630276	1.51637	-9.59652e-05	0.00936579
0.884	-0.163661	-0.628041	1.51021	-8.52647e-05	0.00952862
0.885	-0.164288	-0.625811	1.50359	-7.44264e-05	0.00950549
0.886	-0.164913	-0.623586	1.49658	-6.36296e-05	0.00932595
0.887	-0.165535	-0.621367	1.48925	-5.30254e-05	0.00900974
0.888	-0.166155	-0.619153	1.48163	-4.27459e-05	0.00856713
0.889	-0.166773	-0.616946	1.47374	-3.29141e-05	0.00799769
0.89	-0.167389	-0.614745	1.46558	-2.51567e-05	0.00500277
0.891	-0.168003	-0.612554	1.45856	-2.08783e-05	0.00243953
0.892	-0.168614	-0.610376	1.4544	-1.89329e-05	0.000973894
0.893	-0.169224	-0.608207	1.45241	-1.83116e-05	0.000181042
0.894	-0.169831	-0.606046	1.45174	-1.84003e-05	-0.000238699
0.895	-0.170436	-0.603891	1.4518	-1.8862e-05	-0.000462065
0.896	-0.171039	-0.601742	1.45223	-1.95204e-05	-0.000584275
0.897	-0.171639	-0.599599	1.45284	-2.02849e-05	-0.000654563
0.898	-0.172238	-0.597461	1.45353	-2.11091e-05	-0.000698022
0.899	-0.172834	-0.595328	1.45425	-2.19689e-05	-0.000727438
0.9	-0.173428	-0.593201	1.45498	-2.129e-05	0.00159783
0.901	-0.174021	-0.591075	1.45415	-1.77631e-05	0.00347999
0.902	-0.174611	-0.588948	1.45033	-1.25596e-05	0.0042609
0.903	-0.175199	-0.586824	1.44431	-6.69597e-06	0.00413095
0.904	-0.175784	-0.584704	1.43646	-1.04024e-06	0.00264887
0.905	-0.176368	-0.58259	1.42589	2.91831e-06	0.000109261
0.906	-0.176949	-0.580486	1.41321	5.04487e-06	0.00193951
0.907	-0.177529	-0.578388	1.40926	8.81907e-06	0.00287562
0.908	-0.178106	-0.576292	1.40351	1.34366e-05	0.00367667
0.909	-0.178681	-0.5742	1.39749	1.87955e-05	0.00438927
0.91	-0.179255	-0.572111	1.39128	2.30555e-05	0.00235252
0.911	-0.179826	-0.570032	1.38664	2.46498e-05	0.000513134
0.912	-0.180395	-0.567962	1.38474	2.45963e-05	-0.00052977
0.913	-0.180962	-0.5659	1.38442	2.35987e-05	-0.00111735
0.914	-0.181527	-0.563846	1.38499	2.20711e-05	-0.00143638
0.915	-0.182089	-0.561797	1.38609	2.02595e-05	-0.00159387
0.916	-0.18265	-0.559753	1.38748	1.83121e-05	-0.00165309
0.917	-0.183209	-0.557715	1.38906	1.63191e-05	-0.00165195
0.918	-0.183766	-0.555682	1.39074	1.4336e-05	-0.00161312
0.919	-0.18432	-0.553654	1.39248	1.23973e-05	-0.00154987
0.92	-0.184873	-0.551631	1.39425	1.06947e-05	-0.00123682
0.921	-0.185423	-0.549612	1.39582	9.36327e-06	-0.000998358
0.922	-0.185972	-0.547597	1.397	8.24911e-06	-0.000866575
0.923	-0.186519	-0.545587	1.39794	7.25787e-06	-0.00078736
0.924	-0.187063	-0.543582	1.39877	6.34312e-06	-0.000732144
0.925	-0.187606	-0.541581	1.39952	5.48387e-06	-0.000686722
0.926	-0.188146	-0.539585	1.40024	4.6717e-06	-0.000644206
0.927	-0.188685	-0.537594	1.40093	3.90428e-06	-0.0006012
0.928	-0.189222	-0.535608	1.4016	3.18221e-06	-0.000555819
0.929	-0.189756	-0.533627	1.40226	2.50783e-06	-0.000506654
0.93	-0.190289	-0.53165	1.40291	1.97629e-06	-0.000369247
0.931	-0.19082	-0.529678	1.40335	1.61231e-06	-0.000315928
0.932	-0.191348	-0.52771	1.40348	1.29736e-06	-0.000291915
0.933	-0.191875	-0.525748	1.40354	1.00886e-06	-0.000271685
0.934	-0.1924	-0.52379	1.40357	7.44456e-07	-0.000249787
0.935	-0.192923	-0.521836	1.4036	5.06167e-07	-0.000224403
0.936	-0.193443	-0.519888	1.40361	2.97671e-07	-0.000193124
0.937	-0.193962	-0.517944	1.40362	1.24933e-07	-0.000148944
0.938	-0.194479	-0.516005	1.40364	-9.99772e-11	7.02123e-06
0.939	-0.194994	-0.514071	1.40387	-4.83387e-09	-0.000290258
0.94	-0.195507	-0.512141	1.40318	2.0957e-06	0.000264
0.941	-0.196019	-0.51021	1.39561	5.63306e-06	0.00248588
0.942	-0.196528	-0.508283	1.38852	1.09588e-05	0.00418498
0.943	-0.197035	-0.506356	1.38039	1.77883e-05	0.00562061
0.944	-0.197541	-0.504431	1.37172	2.59449e-05	0.00688379
0.945	-0.198044	-0.502508	1.36271	3.52937e-05	0.00802328
0.946	-0.198546	-0.500588	1.35345	4.57306e-05	0.00906773
0.947	-0.199045	-0.49867	1.34401	5.71724e-05	0.0100356
0.948	-0.199543	-0.496755	1.3344	6.95504e-05	0.0109397
0.949	-0.200039	-0.494843	1.32467	8.28063e-05	0.0117895
0.95	-0.200533	-0.492934	1.31484	9.41978e-05	0.00805042
0.951	-0.201025	-0.491035	1.30659	0.000100928	0.00407002
0.952	-0.201515	-0.48915	1.30144	0.000103939	0.0012572
0.953	-0.202003	-0.487278	1.29862	0.000104297	-0.000744232
0.954	-0.202489	-0.485414	1.29742	0.000102765	-0.00216978
0.955	-0.202974	-0.483559	1.29735	9.98883e-05	-0.00317899
0.956	-0.203456	-0.481711	1.2981	9.60618e-05	-0.00388349
0.957	-0.203937	-0.479869	1.29945	9.15749e-05	-0.00436318
0.958	-0.204416	-0.478033	1.30123	8.66413e-05	-0.0046761
0.959	-0.204893	-0.476203	1.30333	8.14198e-05	-0.0048648
0.96	-0.205369	-0.474377	1.30567	7.61003e-05	-0.00484135
0.961	-0.205842	-0.472556	1.30813	7.08426e-05	-0.00475052
0.962	-0.206314	-0.47074	1.31061	6.56786e-05	-0.00464882
0.963	-0.206783	-0.468927	1.3131	6.06195e-05	-0.00453826
0.964	-0.207251	-0.467119	1.31559	5.56738e-05	-0.00441998
0.965	-0.207718	-0.465315	1.31808	5.0849e-05	-0.00429465
0.966	-0.208182	-0.463516	1.32057	4.6152e-05	-0.00416256
0.967	-0.208645	-0.461721	1.32305	4.15892e-05	-0.00402372
0.968	-0.209106	-0.459929	1.32554	3.71673e-05	-0.00387785
0.969	-0.209565	-0.458142	1.32802	3.28931e-05	-0.00372439
0.97	-0.210022	-0.456359	1.33051	2.90419e-05	-0.00314908
0.971	-0.210477	-0.45458	1.33275	2.58554e-05	-0.00263477
0.972	-0.210931	-0.452804	1.3345	2.31477e-05	-0.00229517
0.973	-0.211383	-0.451031	1.33589	2.07588e-05	-0.002067
0.974	-0.211833	-0.449262	1.33704	1.85859e-05	-0.00190701
0.975	-0.212281	-0.447497	1.33805	1.65662e-05	-0.00178714
0.976	-0.212728	-0.445736	1.33896	1.4663e-05	-0.00168965
0.977	-0.213173	-0.443979	1.33981	1.28561e-05	-0.00160348
0.978	-0.213616	-0.442227	1.34063	1.11355e-05	-0.00152174
0.979	-0.214057	-0.440478	1.34144	9.49736e-06	-0.00143999
0.98	-0.214497	-0.438734	1.34223	8.88292e-06	-0.000110442
0.981	-0.214935	-0.436992	1.34174	9.90827e-06	0.000772284
0.982	-0.215371	-0.435251	1.33909	1.16966e-05	0.00120624
0.983	-0.215805	-0.433513	1.33554	1.38677e-05	0.00147058
0.984	-0.216238	-0.431778	1.33164	1.62779e-05	0.001665
0.985	-0.216669	-0.430048	1.32759	1.88675e-05	0.00182642
0.986	-0.217098	-0.428321	1.32348	2.16082e-05	0.00196969
0.987	-0.217526	-0.426598	1.31932	2.44843e-05	0.00210139
0.988	-0.217951	-0.42488	1.31513	2.74857e-05	0.00222475
0.989	-0.218375	-0.423166	1.31093	3.0605e-05	0.00234151
0.99	-0.218798	-0.421455	1.3067	3.23773e-05	0.000170913
0.991	-0.219218	-0.419753	1.30373	3.14861e-05	-0.00179556
0.992	-0.219637	-0.41806	1.30311	2.88061e-05	-0.00295121
0.993	-0.220054	-0.416374	1.30411	2.50745e-05	-0.00357269
0.994	-0.22047	-0.414695	1.30617	2.07887e-05	-0.00382948
0.995	-0.220884	-0.413021	1.30894	1.62903e-05	-0.00382484
0.996	-0.221296	-0.411351	1.31223	1.18257e-05	-0.00361711
0.997	-0.221706	-0.409685	1.31591	7.58719e-06	-0.00322508
0.998	-0.222115	-0.408023	1.31995	3.75182e-06	-0.00260534
0.999	-0.222522	-0.406365	1.32443	5.43077e-07	-0.00139255
1	-0.222928	-0.404708	1.33009	7.39898e-07	9.701e-05
1.001	-0.223332	-0.403048	1.32799	2.90611e-06	0.000794576
1.002	-0.223734	-0.401391	1.32153	5.65758e-06	0.00163599
1.003	-0.224135	-0.399735	1.31535	9.12728e-06	0.00235153
1.004	-0.224534	-0.398083	1.30892	1.32354e-05	0.00297932
1.005	-0.224931	-0.396433	1.30232	1.79191e-05	0.0035426
1.006	-0.225326	-0.394786	1.29558	2.31282e-05	0.00405631
1.007	-0.22572	-0.393143	1.28874	2.8822e-05	0.00453046
1.008	-0.226113	-0.391502	1.28182	3.49669e-05	0.00497203
1.009	-0.226503	-0.389865	1.27483	4.15344e-05	0.00538614
1.01	-0.226892	-0.388231	1.26779	4.6541e-05	0.00262151
1.011	-0.22728	-0.386606	1.26223	4.81117e-05	-6.60944e-05
1.012	-0.227666	-0.384992	1.25943	4.72111e-05	-0.00179044
1.013	-0.22805	-0.383386	1.25855	4.47133e-05	-0.00288062
1.014	-0.228432	-0.381787	1.25892	4.12094e-05	-0.00354276
1.015	-0.228813	-0.380195	1.26014	3.71007e-05	-0.00390967
1.016	-0.229193	-0.378607	1.26194	3.26648e-05	-0.00406937
1.017	-0.229571	-0.377024	1.26414	2.8097e-05	-0.00408082
1.018	-0.229947	-0.375444	1.26662	2.3537e-05	-0.00398319
1.019	-0.230322	-0.373869	1.26931	1.9088e-05	-0.0038013
1.02	-0.230695	-0.372298	1.27215	1.51307e-05	-0.00311709
1.021	-0.231066	-0.370729	1.27477	1.19602e-05	-0.00252121
1.022	-0.231436	-0.369163	1.27681	9.34292e-06	-0.00212227
1.023	-0.231804	-0.3676	1.27844	7.10016e-06	-0.00183359
1.024	-0.232171	-0.366039	1.27985	5.13263e-06	-0.00159542
1.025	-0.232537	-0.364483	1.28114	3.3964e-06	-0.00136573
1.026	-0.2329	-0.36293	1.2824	1.88668e-06	-0.00110587
1.027	-0.233262	-0.36138	1.28371	6.35668e-07	-0.00073995
1.028	-0.233623	-0.359833	1.28523	-2.45153e-07	0.000306862
1.029	-0.233982	-0.35829	1.28809	-3.97922e-07	-0.000622894
1.03	-0.23434	-0.35675	1.28699	-8.63739e-07	-0.000512347
1.031	-0.234696	-0.355214	1.28677	-1.16439e-06	-0.000536166
1.032	-0.23505	-0.353681	1.28587	-1.49103e-06	-0.000561005
1.033	-0.235403	-0.352153	1.28495	-1.84415e-06	-0.000583222
1.034	-0.235754	-0.350628	1.28403	-2.22095e-06	-0.000604059
1.035	-0.236104	-0.349107	1.28311	-2.61965e-06	-0.00062376
1.036	-0.236453	-0.347591	1.28218	-3.03881e-06	-0.000642478
1.037	-0.236799	-0.346078	1.28124	-3.47717e-06	-0.000660327
1.038	-0.237145	-0.344569	1.2803	-3.93362e-06	-0.000677392
1.039	-0.237489	-0.343063	1.27935	-4.40719e-06	-0.000693743
1.04	-0.237831	-0.341562	1.27839	-6.30471e-06	-0.00243743
1.041	-0.238172	-0.340068	1.2796	-1.04399e-05	-0.00379241
1.042	-0.238511	-0.338583	1.28346	-1.57817e-05	-0.0048169
1.043	-0.238849	-0.337103	1.28797	-2.20758e-05	-0.00569248
1.044	-0.239185	-0.335629	1.29277	-2.92e-05	-0.00647655
1.045	-0.23952	-0.33416	1.29774	-3.70752e-05	-0.00719483
1.046	-0.239854	-0.332696	1.30283	-4.56427e-05	-0.00786164
1.047	-0.240185	-0.331238	1.30801	-5.48556e-05	-0.00848613
1.048	-0.240516	-0.329784	1.31326	-6.4675e-05	-0.00907478
1.049	-0.240845	-0.328336	1.31857	-7.50674e-05	-0.0096324
1.05	-0.241173	-0.326892	1.32394	-8.54905e-05	-0.00930203
1.051	-0.241499	-0.325452	1.32901	-9.53976e-05	-0.00891517
1.052	-0.241824	-0.324014	1.3335	-0.000104959	-0.00872947
1.053	-0.242147	-0.322579	1.33757	-0.000114356	-0.00867077
1.054	-0.242469	-0.321147	1.34138	-0.000123706	-0.00869263
1.055	-0.242789	-0.31972	1.34501	-0.000133084	-0.00876597
1.056	-0.243108	-0.318295	1.34852	-0.000142538	-0.00887222
1.057	-0.243426	-0.316875	1.35196	-0.000152099	-0.00899932
1.058	-0.243742	-0.315459	1.35535	-0.000161786	-0.00913936
1.059	-0.244057	-0.314046	1.3587	-0.000171612	-0.00928708
1.06	-0.24437	-0.312637	1.36202	-0.00017892	-0.0047982
1.061	-0.244682	-0.311225	1.36395	-0.000180846	6.75155e-05
1.062	-0.244992	-0.309806	1.36306	-0.000178154	0.00374418
1.063	-0.245302	-0.308381	1.35979	-0.000171954	0.00650348
1.064	-0.245609	-0.306953	1.35468	-0.000163123	0.00854648
1.065	-0.245915	-0.305524	1.34814	-0.00015235	0.0100221
1.066	-0.24622	-0.304095	1.34046	-0.00014018	0.0110429
1.067	-0.246524	-0.302668	1.33187	-0.000127052	0.0116944
1.068	-0.246826	-0.301242	1.32254	-0.000113321	0.0120422
1.069	-0.247126	-0.299819	1.31262	-9.92817e-05	0.012136
1.07	-0.247425	-0.298399	1.30219	-8.74704e-05	0.00817003
1.071	-0.247723	-0.296988	1.29281	-8.04069e-05	0.0040946
1.072	-0.248019	-0.295592	1.28628	-7.71668e-05	0.0012424
1.073	-0.248314	-0.294205	1.2822	-7.66083e-05	-0.00072027
1.074	-0.248608	-0.292828	1.2799	-7.78926e-05	-0.00206569
1.075	-0.2489	-0.291457	1.27883	-8.04398e-05	-0.00299373
1.076	-0.249191	-0.290092	1.27859	-8.38589e-05	-0.00364337
1.077	-0.24948	-0.288733	1.2789	-8.78895e-05	-0.00410811
1.078	-0.249768	-0.287377	1.27957	-9.23588e-05	-0.00444989
1.079	-0.250055	-0.286027	1.28047	-9.71518e-05	-0.00470937
1.08	-0.25034	-0.28468	1.28154	-0.000102335	-0.00515719
1.081	-0.250624	-0.283337	1.28279	-0.000108005	-0.0055769
1.082	-0.250907	-0.281999	1.28429	-0.000114074	-0.00590425
1.083	-0.251188	-0.280666	1.28596	-0.000120455	-0.00616778
1.084	-0.251468	-0.279336	1.28775	-0.000127089	-0.00638694
1.085	-0.251747	-0.27801	1.28963	-0.000133934	-0.00657483
1.086	-0.252024	-0.276688	1.29155	-0.00014096	-0.00674032
1.087	-0.2523	-0.27537	1.29352	-0.000148147	-0.00688946
1.088	-0.252575	-0.274055	1.29551	-0.000155479	-0.00702643
1.089	-0.252848	-0.272744	1.29752	-0.000162944	-0.00715415
1.09	-0.25312	-0.271437	1.29953	-0.000169285	-0.00510596
1.091	-0.253391	-0.27013	1.3009	-0.000173158	-0.00288484
1.092	-0.253661	-0.268821	1.30094	-0.000174925	-0.00121552
1.093	-0.253929	-0.267512	1.29987	-0.000175101	3.97283e-05
1.094	-0.254196	-0.266203	1.29797	-0.000174078	0.000983347
1.095	-0.254461	-0.264895	1.29544	-0.000172156	0.00169093
1.096	-0.254725	-0.263589	1.29243	-0.000169558	0.00221892
1.097	-0.254988	-0.262285	1.28907	-0.000166457	0.00260985
1.098	-0.25525	-0.260983	1.28543	-0.000162984	0.00289598
1.099	-0.25551	-0.259685	1.28158	-0.000159239	0.0031019
1.1	-0.255769	-0.258389	1.27757	-0.000154926	0.00389383
1.101	-0.256027	-0.257095	1.27323	-0.000149703	0.00467707
1.102	-0.256284	-0.255802	1.26838	-0.00014374	0.00524035
1.103	-0.256539	-0.254512	1.26308	-0.000137244	0.00563258
1.104	-0.256793	-0.253224	1.25744	-0.000130378	0.00589213
1.105	-0.257045	-0.251938	1.25153	-0.00012327	0.00604854
1.106	-0.257296	-0.250656	1.24542	-0.000116018	0.00612452
1.107	-0.257546	-0.249376	1.23915	-0.000108699	0.00613757
1.108	-0.257795	-0.2481	1.23275	-0.000101374	0.00610109
1.109	-0.258043	-0.246827	1.22625	-9.40898e-05	0.0060253
1.11	-0.258289	-0.245558	1.21968	-8.66666e-05	0.00628279
1.111	-0.258534	-0.244291	1.2129	-7.89156e-05	0.00650988
1.112	-0.258777	-0.243027	1.20578	-7.09634e-05	0.00658571
1.113	-0.25902	-0.241766	1.19835	-6.29525e-05	0.00654132
1.114	-0.259261	-0.240509	1.19069	-5.49977e-05	0.00639994
1.115	-0.259501	-0.239254	1.18285	-4.71915e-05	0.00617785
1.116	-0.259739	-0.238004	1.17484	-3.96112e-05	0.00588537
1.117	-0.259977	-0.236757	1.1667	-3.2324e-05	0.00552727
1.118	-0.260213	-0.235514	1.15844	-2.53924e-05	0.00510231
1.119	-0.260448	-0.234275	1.15004	-1.888e-05	0.00460121
1.12	-0.260682	-0.23304	1.1415	-1.29882e-05	0.00381807
1.121	-0.260914	-0.23181	1.13293	-7.90565e-06	0.00297724
1.122	-0.261145	-0.230584	1.12441	-3.61719e-06	0.00203839
1.123	-0.261375	-0.229364	1.11571	-2.08354e-07	0.000327849
1.124	-0.261604	-0.228148	1.10548	1.31439e-06	-0.000441404
1.125	-0.261831	-0.22694	1.09714	2.69358e-06	0.00041935
1.126	-0.262058	-0.225733	1.09207	4.77322e-06	0.000936533
1.127	-0.262283	-0.224529	1.08632	7.28399e-06	0.00139414
1.128	-0.262507	-0.223328	1.08044	1.0193e-05	0.0017986
1.129	-0.26273	-0.222128	1.07447	1.34639e-05	0.00216244
1.13	-0.262951	-0.220931	1.06842	1.5922e-05	0.000829336
1.131	-0.263171	-0.21974	1.06356	1.66353e-05	-0.000268276
1.132	-0.263391	-0.218555	1.0607	1.63767e-05	-0.000835044
1.133	-0.263609	-0.217375	1.05891	1.56124e-05	-0.00112194
1.134	-0.263825	-0.216199	1.05767	1.4594e-05	-0.00125813
1.135	-0.264041	-0.215026	1.05674	1.34577e-05	-0.00131233
1.136	-0.264255	-0.213857	1.05596	1.22779e-05	-0.00132182
1.137	-0.264469	-0.212691	1.05527	1.1095e-05	-0.00130683
1.138	-0.264681	-0.211527	1.05463	9.9314e-06	-0.00127826
1.139	-0.264892	-0.210367	1.05402	8.79955e-06	-0.00124184
1.14	-0.265101	-0.20921	1.05342	8.24273e-06	-0.000497399
1.141	-0.26531	-0.208055	1.05208	8.60886e-06	-1.7791e-05
1.142	-0.265518	-0.2069	1.0495	9.38612e-06	0.000194824
1.143	-0.265724	-0.205749	1.04638	1.03463e-05	0.000304723
1.144	-0.265929	-0.204599	1.04305	1.14018e-05	0.000374085
1.145	-0.266133	-0.203453	1.03964	1.25179e-05	0.000426361
1.146	-0.266336	-0.20231	1.0362	1.36802e-05	0.000470725
1.147	-0.266538	-0.201169	1.03274	1.48819e-05	0.000510942
1.148	-0.266738	-0.200032	1.02927	1.61196e-05	0.000548646
1.149	-0.266938	-0.198897	1.0258	1.73912e-05	0.000584596
1.15	-0.267136	-0.197766	1.02233	1.77131e-05	-0.000826785
1.151	-0.267333	-0.19664	1.01989	1.62925e-05	-0.00195428
1.152	-0.267529	-0.19552	1.01933	1.38727e-05	-0.00248975
1.153	-0.267724	-0.194405	1.01995	1.09883e-05	-0.0026582
1.154	-0.267918	-0.193293	1.0213	7.97747e-06	-0.00258352
1.155	-0.268111	-0.192185	1.02314	5.06663e-06	-0.00232362
1.156	-0.268303	-0.19108	1.02534	2.43117e-06	-0.00186827
1.157	-0.268493	-0.189976	1.02793	2.63048e-07	-0.000908732
1.158	-0.268683	-0.188875	1.03151	-6.17885e-07	-0.000495692
1.159	-0.268871	-0.187774	1.034	-1.64275e-06	-0.00101588
1.16	-0.269058	-0.186676	1.03461	-1.45912e-06	0.000200944
1.161	-0.269244	-0.185578	1.03208	5.27555e-07	-0.00118604
1.162	-0.269429	-0.184481	1.02213	1.4262e-06	9.5788e-05
1.163	-0.269613	-0.183388	1.01753	3.34176e-06	0.000645809
1.164	-0.269796	-0.182296	1.01147	5.70697e-06	0.00120315
1.165	-0.269978	-0.181206	1.00543	8.54716e-06	0.00169059
1.166	-0.270158	-0.180118	0.999251	1.18174e-05	0.00212412
1.167	-0.270338	-0.179032	0.992971	1.54796e-05	0.0025161
1.168	-0.270517	-0.177949	0.986613	1.95021e-05	0.00287528
1.169	-0.270694	-0.176867	0.980193	2.38587e-05	0.00320787
1.17	-0.27087	-0.175788	0.973725	2.64179e-05	0.000276379
1.171	-0.271046	-0.174716	0.969177	2.53182e-05	-0.00232492
1.172	-0.27122	-0.173655	0.968114	2.18683e-05	-0.00376726
1.173	-0.271393	-0.1726	0.969372	1.7121e-05	-0.00443036
1.174	-0.271565	-0.171551	0.972189	1.18051e-05	-0.00451677
1.175	-0.271736	-0.170505	0.976154	6.46795e-06	-0.00408975
1.176	-0.271906	-0.169462	0.981141	1.60874e-06	-0.00289825
1.177	-0.272075	-0.168421	0.987647	-1.9509e-06	-5.79229e-05
1.178	-0.272243	-0.167378	0.997439	-3.29476e-06	-0.00182143
1.179	-0.27241	-0.166337	0.998006	-6.17576e-06	-0.00255288
1.18	-0.272575	-0.1653	1.00064	-8.62005e-06	-0.001716
1.181	-0.27274	-0.164265	1.002	-9.80264e-06	-0.00109319
1.182	-0.272904	-0.16323	1.00145	-1.04592e-05	-0.000828662
1.183	-0.273067	-0.162197	1.00018	-1.08885e-05	-0.000713265
1.184	-0.273228	-0.161167	0.998619	-1.12183e-05	-0.000662356
1.185	-0.273389	-0.160139	0.996925	-1.15044e-05	-0.000639951
1.186	-0.273549	-0.159114	0.995174	-1.17717e-05	-0.000630322
1.187	-0.273707	-0.158091	0.993397	-1.20312e-05	-0.000626475
1.188	-0.273865	-0.157071	0.991609	-1.2288e-05	-0.000625263
1.189	-0.274021	-0.156054	0.989816	-1.25445e-05	-0.000625259
1.19	-0.274177	-0.15504	0.988021	-1.3014e-05	-0.000925041
1.191	-0.274331	-0.154029	0.986476	-1.38551e-05	-0.00115351
1.192	-0.274485	-0.153021	0.985356	-1.48991e-05	-0.00127549
1.193	-0.274637	-0.152017	0.984446	-1.6054e-05	-0.00134816
1.194	-0.274789	-0.151015	0.983634	-1.72764e-05	-0.0013976
1.195	-0.27494	-0.150016	0.982865	-1.85458e-05	-0.00143565
1.196	-0.275089	-0.14902	0.982116	-1.9852e-05	-0.00146778
1.197	-0.275238	-0.148027	0.981376	-2.11897e-05	-0.00149659
1.198	-0.275385	-0.147036	0.980641	-2.25557e-05	-0.00152337
1.199	-0.275532	-0.146049	0.979906	-2.39482e-05	-0.00154875
1.2	-0.275677	-0.145064	0.979172	-2.52306e-05	-0.00136586
1.201	-0.275822	-0.144081	0.978309	-2.6283e-05	-0.00120673
1.202	-0.275965	-0.1431	0.97721	-2.71912e-05	-0.0011169
1.203	-0.276108	-0.142122	0.975965	-2.8017e-05	-0.0010657
1.204	-0.27625	-0.141147	0.974636	-2.87951e-05	-0.00103603
1.205	-0.27639	-0.140173	0.973256	-2.95451e-05	-0.00101839
1.206	-0.27653	-0.139203	0.971846	-3.02779e-05	-0.0010075
1.207	-0.276669	-0.138235	0.970416	-3.09997e-05	-0.00100039
1.208	-0.276806	-0.13727	0.968971	-3.17138e-05	-0.000995357
1.209	-0.276943	-0.136307	0.967516	-3.24222e-05	-0.000991455
1.21	-0.277079	-0.135347	0.966051	-3.26634e-05	-0.000266681
1.211	-0.277214	-0.134388	0.964174	-3.20254e-05	0.000380682
1.212	-0.277348	-0.13343	0.961522	-3.07972e-05	0.000763273
1.213	-0.277481	-0.132474	0.958341	-2.92187e-05	0.000979611
1.214	-0.277613	-0.13152	0.954828	-2.74429e-05	0.00109168
1.215	-0.277744	-0.130568	0.951108	-2.55662e-05	0.00113814
1.216	-0.277874	-0.129618	0.947259	-2.36488e-05	0.0011432
1.217	-0.278003	-0.128671	0.943331	-2.1729e-05	0.00112195
1.218	-0.278131	-0.127726	0.939352	-1.98306e-05	0.00108374
1.219	-0.278258	-0.126784	0.935342	-1.79693e-05	0.00103426
1.22	-0.278385	-0.125845	0.931313	-1.67439e-05	0.000119658
1.221	-0.27851	-0.12491	0.927915	-1.66271e-05	-0.000596239
1.222	-0.278635	-0.12398	0.925708	-1.71488e-05	-0.000968426
1.223	-0.278758	-0.123053	0.924195	-1.80055e-05	-0.00116674
1.224	-0.278881	-0.122129	0.923035	-1.9043e-05	-0.00127911
1.225	-0.279002	-0.121209	0.922051	-2.01847e-05	-0.0013488
1.226	-0.279123	-0.12029	0.921156	-2.13926e-05	-0.00139698
1.227	-0.279243	-0.119375	0.920308	-2.26475e-05	-0.00143408
1.228	-0.279362	-0.118462	0.919485	-2.39395e-05	-0.00146534
1.229	-0.27948	-0.117552	0.918678	-2.52631e-05	-0.00149338
1.23	-0.279597	-0.116644	0.917881	-2.64009e-05	-0.00118994
1.231	-0.279713	-0.115738	0.916889	-2.71627e-05	-0.000924227
1.232	-0.279828	-0.114834	0.915534	-2.76848e-05	-0.000771382
1.233	-0.279943	-0.113933	0.913952	-2.80677e-05	-0.000683114
1.234	-0.280056	-0.113033	0.91224	-2.83703e-05	-0.000631753
1.235	-0.280169	-0.112135	0.910454	-2.86261e-05	-0.000601588
1.236	-0.280281	-0.11124	0.908625	-2.88543e-05	-0.000583647
1.237	-0.280391	-0.110348	0.906772	-2.90662e-05	-0.000572772
1.238	-0.280501	-0.109458	0.904905	-2.92683e-05	-0.000565991
1.239	-0.28061	-0.10857	0.903029	-2.94642e-05	-0.000561586
1.24	-0.280718	-0.107685	0.901149	-3.14138e-05	-0.00328672
1.241	-0.280826	-0.106806	0.900846	-3.66807e-05	-0.00577653
1.242	-0.280932	-0.105937	0.903364	-4.42309e-05	-0.00744753
1.243	-0.281038	-0.105075	0.907519	-5.33452e-05	-0.00868725
1.244	-0.281142	-0.104217	0.912534	-6.36369e-05	-0.00968785
1.245	-0.281246	-0.103365	0.918022	-7.48891e-05	-0.0105449
1.246	-0.281349	-0.102516	0.92379	-8.69701e-05	-0.0113085
1.247	-0.281451	-0.101672	0.929739	-9.97933e-05	-0.0120065
1.248	-0.281552	-0.100831	0.935811	-0.000113297	-0.0126552
1.249	-0.281653	-0.0999937	0.941974	-0.000127436	-0.013265
1.25	-0.281752	-0.0991602	0.948207	-0.000139354	-0.00898953
1.251	-0.281851	-0.0983226	0.952924	-0.000146038	-0.00434655
1.252	-0.281949	-0.0974762	0.954596	-0.000148338	-0.00091723
1.253	-0.282046	-0.0966239	0.953822	-0.000147377	0.00162173
1.254	-0.282142	-0.0957679	0.951255	-0.000143998	0.00349705
1.255	-0.282238	-0.0949098	0.947353	-0.000138836	0.00486992
1.256	-0.282332	-0.0940508	0.942442	-0.00013237	0.00585804
1.257	-0.282426	-0.0931917	0.93676	-0.000124968	0.00654905
1.258	-0.282518	-0.0923333	0.930483	-0.000116915	0.00700906
1.259	-0.28261	-0.0914762	0.923746	-0.000108433	0.00728835
1.26	-0.282701	-0.0906206	0.916651	-0.000102047	0.00344394
1.261	-0.282792	-0.0897732	0.910728	-0.000100309	-0.000566589
1.262	-0.282881	-0.088938	0.907629	-0.000102339	-0.00342053
1.263	-0.282969	-0.0881121	0.906859	-0.000107066	-0.00546063
1.264	-0.283057	-0.0872934	0.907726	-0.000113724	-0.0069452
1.265	-0.283144	-0.0864806	0.909709	-0.000121793	-0.00805403
1.266	-0.28323	-0.0856727	0.912447	-0.000130919	-0.00890834
1.267	-0.283315	-0.084869	0.915694	-0.000140864	-0.00958879
1.268	-0.2834	-0.0840691	0.919289	-0.000151464	-0.010149
1.269	-0.283483	-0.0832727	0.923123	-0.000162605	-0.0106245
1.27	-0.283566	-0.0824796	0.927124	-0.000172501	-0.00806736
1.271	-0.283648	-0.081685	0.93035	-0.000179253	-0.00522033
1.272	-0.28373	-0.0808858	0.931863	-0.000183308	-0.00307872
1.273	-0.28381	-0.0800839	0.931951	-0.00018532	-0.00146198
1.274	-0.28389	-0.0792803	0.930981	-0.000185787	-0.000238115
1.275	-0.283969	-0.0784762	0.929218	-0.000185084	0.000689039
1.276	-0.284047	-0.077672	0.926857	-0.000183496	0.00139066
1.277	-0.284124	-0.0768685	0.924042	-0.000181237	0.00192007
1.278	-0.284201	-0.076066	0.920881	-0.000178472	0.00231762
1.279	-0.284276	-0.0752648	0.917454	-0.000175329	0.002614
1.28	-0.284351	-0.0744652	0.913825	-0.000172623	0.00157978
1.281	-0.284425	-0.0736691	0.910419	-0.000171204	0.000398098
1.282	-0.284498	-0.0728781	0.907685	-0.000170906	-0.000491552
1.283	-0.284571	-0.0720915	0.905541	-0.000171456	-0.00115942
1.284	-0.284643	-0.0713086	0.903845	-0.000172644	-0.00166099
1.285	-0.284714	-0.0705291	0.902486	-0.000174311	-0.00203832
1.286	-0.284784	-0.0697527	0.901377	-0.000176338	-0.00232303
1.287	-0.284853	-0.0689792	0.900456	-0.000178637	-0.00253876
1.288	-0.284922	-0.0682083	0.899675	-0.000181143	-0.00270309
1.289	-0.284989	-0.06744	0.898997	-0.000183806	-0.00282914
1.29	-0.285057	-0.0666742	0.898397	-0.000186153	-0.00216299
1.291	-0.285123	-0.0659096	0.897631	-0.000187682	-0.00141326
1.292	-0.285188	-0.0651454	0.896445	-0.000188499	-0.000843265
1.293	-0.285253	-0.064382	0.894895	-0.000188772	-0.000410035
1.294	-0.285317	-0.0636198	0.893069	-0.00018863	-8.04385e-05
1.295	-0.28538	-0.0628589	0.891033	-0.000188172	0.000170477
1.296	-0.285443	-0.0620996	0.888839	-0.000187475	0.000361562
1.297	-0.285505	-0.061342	0.886524	-0.000186595	0.000507101
1.298	-0.285566	-0.0605862	0.884117	-0.000185575	0.000617943
1.299	-0.285626	-0.0598323	0.88164	-0.00018445	0.000702341
1.3	-0.285685	-0.0590803	0.879109	-0.000184093	-0.000715561
1.301	-0.285744	-0.0583326	0.876975	-0.000185442	-0.00226465
1.302	-0.285802	-0.0575906	0.875721	-0.000188263	-0.0034409
1.303	-0.285859	-0.0568535	0.875219	-0.000192209	-0.00433661
1.304	-0.285916	-0.0561206	0.875284	-0.000197012	-0.00502355
1.305	-0.285971	-0.0553914	0.875772	-0.000202472	-0.0055554
1.306	-0.286026	-0.0546656	0.876572	-0.000208444	-0.00597203
1.307	-0.286081	-0.0539427	0.877606	-0.000214816	-0.00630294
1.308	-0.286134	-0.0532226	0.878812	-0.000221507	-0.00656988
1.309	-0.286187	-0.0525052	0.880148	-0.000228456	-0.00678893
1.31	-0.286239	-0.0517904	0.881581	-0.000235932	-0.00752747
1.311	-0.286291	-0.0510788	0.883237	-0.000244248	-0.00829494
1.312	-0.286341	-0.050371	0.885257	-0.000253298	-0.00891031
1.313	-0.286391	-0.0496666	0.887583	-0.000262943	-0.00941053
1.314	-0.286441	-0.0489654	0.89014	-0.00027307	-0.00982379
1.315	-0.286489	-0.0482671	0.892871	-0.000283598	-0.0101711
1.316	-0.286537	-0.0475715	0.895734	-0.000294463	-0.010468
1.317	-0.286585	-0.0468786	0.898697	-0.000305618	-0.0107262
1.318	-0.286631	-0.0461882	0.901735	-0.000317024	-0.0109546
1.319	-0.286677	-0.0455003	0.904833	-0.000328653	-0.0111596
1.32	-0.286722	-0.0448148	0.907975	-0.000340666	-0.0116724
1.321	-0.286767	-0.0441321	0.911231	-0.000353249	-0.012211
1.322	-0.28681	-0.0434526	0.914677	-0.000366353	-0.0126665
1.323	-0.286853	-0.042776	0.918286	-0.000379898	-0.0130568
1.324	-0.286896	-0.0421023	0.922022	-0.000393824	-0.0133962
1.325	-0.286938	-0.0414312	0.925857	-0.00040808	-0.0136953
1.326	-0.286979	-0.0407626	0.929768	-0.000422628	-0.0139627
1.327	-0.287019	-0.0400966	0.933739	-0.000437437	-0.0142046
1.328	-0.287059	-0.0394329	0.937757	-0.000452484	-0.014426
1.329	-0.287098	-0.0387717	0.941812	-0.000467747	-0.0146308
1.33	-0.287136	-0.0381127	0.945895	-0.000481725	-0.012133
1.331	-0.287174	-0.0374521	0.949428	-0.000492702	-0.00923294
1.332	-0.287211	-0.0367869	0.951768	-0.000500889	-0.00687058
1.333	-0.287248	-0.0361183	0.953019	-0.000506792	-0.00494331
1.334	-0.287284	-0.0354472	0.95339	-0.000510829	-0.00336814
1.335	-0.287319	-0.0347746	0.953049	-0.000513342	-0.00207908
1.336	-0.287353	-0.0341009	0.952129	-0.000514608	-0.00102329
1.337	-0.287387	-0.0334269	0.950738	-0.000514851	-0.00015819
1.338	-0.28742	-0.0327529	0.948963	-0.000514257	0.00055072
1.339	-0.287452	-0.0320792	0.946873	-0.000512977	0.0011315
1.34	-0.287484	-0.0314062	0.944526	-0.000510875	0.00207921
1.341	-0.287515	-0.0307334	0.941869	-0.000507753	0.00300832
1.342	-0.287546	-0.0300604	0.938826	-0.000503734	0.00376697
1.343	-0.287575	-0.0293877	0.935442	-0.000498983	0.00438461
1.344	-0.287604	-0.0287156	0.931777	-0.000493635	0.00488582
1.345	-0.287633	-0.0280442	0.927881	-0.000487804	0.00529084
1.346	-0.28766	-0.0273739	0.923795	-0.000481582	0.00561638
1.347	-0.287688	-0.0267049	0.919553	-0.000475047	0.00587621
1.348	-0.287714	-0.0260371	0.915183	-0.000468262	0.00608173
1.349	-0.28774	-0.0253709	0.910708	-0.00046128	0.00624235
1.35	-0.287765	-0.0247062	0.906147	-0.000452158	0.00995201
1.351	-0.287789	-0.0240379	0.900736	-0.000438666	0.0141157
1.352	-0.287813	-0.0233622	0.893575	-0.000421174	0.0174569
1.353	-0.287836	-0.0226808	0.884764	-0.000400463	0.0201016
1.354	-0.287858	-0.0219953	0.874558	-0.000377209	0.0221546
1.355	-0.28788	-0.0213071	0.863172	-0.00035199	0.0237016
1.356	-0.287901	-0.0206172	0.850781	-0.000325299	0.0248124
1.357	-0.287921	-0.0199266	0.837526	-0.00029756	0.025544
1.358	-0.287941	-0.0192361	0.823524	-0.000269144	0.0259423
1.359	-0.287959	-0.0185465	0.80887	-0.000240378	0.0260438
1.36	-0.287978	-0.0178584	0.793637	-0.00021517	0.0195254
1.361	-0.287995	-0.0171819	0.779664	-0.000197723	0.0123223
1.362	-0.288012	-0.016524	0.769187	-0.000187153	0.00675762
1.363	-0.288028	-0.0158811	0.762018	-0.00018191	0.00251783
1.364	-0.288044	-0.01525	0.757523	-0.00018072	-0.000688291
1.365	-0.288059	-0.0146283	0.75511	-0.000182591	-0.00310704
1.366	-0.288073	-0.0140142	0.754283	-0.000186771	-0.00493615
1.367	-0.288087	-0.0134062	0.754641	-0.000192698	-0.0063285
1.368	-0.2881	-0.0128032	0.755875	-0.000199956	-0.00739921
1.369	-0.288112	-0.0122046	0.757753	-0.00020824	-0.00823349
1.37	-0.288124	-0.0116096	0.760102	-0.000215035	-0.00487377
1.371	-0.288136	-0.0110118	0.761673	-0.000217676	-0.00100784
1.372	-0.288146	-0.0104068	0.761189	-0.00021664	0.00196383
1.373	-0.288156	-0.00979657	0.758906	-0.00021276	0.00424037
1.374	-0.288166	-0.00918287	0.755227	-0.000206701	0.00597367
1.375	-0.288175	-0.0085669	0.750459	-0.000198987	0.00727871
1.376	-0.288183	-0.00794968	0.744836	-0.000190029	0.00824382
1.377	-0.288191	-0.00733198	0.738536	-0.000180154	0.00893762
1.378	-0.288198	-0.00671442	0.731699	-0.000169623	0.00941387
1.379	-0.288204	-0.00609749	0.724434	-0.000158648	0.0097149
1.38	-0.28821	-0.0054816	0.716827	-0.000149033	0.00704682
1.381	-0.288215	-0.00487143	0.709846	-0.000142652	0.00413042
1.382	-0.28822	-0.00426996	0.704569	-0.000139034	0.00196199
1.383	-0.288224	-0.00367546	0.7008	-0.000137479	0.00036446
1.384	-0.288227	-0.00308657	0.69818	-0.000137442	-0.000807634
1.385	-0.28823	-0.00250225	0.696417	-0.000138519	-0.00166662
1.386	-0.288232	-0.00192174	0.695281	-0.000140412	-0.00229702
1.387	-0.288234	-0.00134448	0.694604	-0.000142904	-0.00276132
1.388	-0.288235	-0.00077006	0.694258	-0.000145837	-0.00310521
1.389	-0.288235	-0.000198178	0.694152	-0.000149097	-0.00336186
1.39	-0.288235	0.000371382	0.694217	-0.000151654	-0.00191855
1.391	-0.288234	0.000941304	0.69389	-0.000152441	-0.000324265
1.392	-0.288233	0.0015133	0.692595	-0.000151719	0.000862157
1.393	-0.288231	0.00208641	0.69048	-0.000149869	0.00174172
1.394	-0.288229	0.00265989	0.687749	-0.000147181	0.00239058
1.395	-0.288226	0.00323321	0.684556	-0.000143877	0.00286524
1.396	-0.288223	0.00380595	0.681015	-0.000140122	0.00320801
1.397	-0.288218	0.0043778	0.677213	-0.000136043	0.00345072
1.398	-0.288214	0.00494852	0.673213	-0.000131735	0.00361745
1.399	-0.288209	0.00551795	0.669064	-0.000127271	0.00372647
1.4	-0.288203	0.00608593	0.664803	-0.000124148	0.0013242
1.401	-0.288196	0.00664855	0.661297	-0.000123917	-0.00120948
1.402	-0.288189	0.00720337	0.659466	-0.000126075	-0.00305472
1.403	-0.288182	0.00775206	0.659022	-0.000129984	-0.00440315
1.404	-0.288174	0.00829584	0.65958	-0.000135175	-0.00539966
1.405	-0.288165	0.0088356	0.660845	-0.000141314	-0.00614814
1.406	-0.288156	0.00937195	0.662608	-0.000148167	-0.00672177
1.407	-0.288147	0.00990535	0.664721	-0.00015557	-0.00717166
1.408	-0.288136	0.0104361	0.667082	-0.000163405	-0.00753343
1.409	-0.288126	0.0109644	0.669618	-0.000171588	-0.00783193
1.41	-0.288115	0.0114904	0.672279	-0.000178879	-0.00602676
1.411	-0.288103	0.0120175	0.674417	-0.00018396	-0.00401992
1.412	-0.28809	0.0125476	0.675375	-0.00018714	-0.00250666
1.413	-0.288078	0.0130798	0.675341	-0.000188875	-0.00136346
1.414	-0.288064	0.013613	0.674565	-0.00018952	-0.000498322
1.415	-0.28805	0.0141466	0.673232	-0.000189339	0.000156617
1.416	-0.288036	0.0146801	0.671481	-0.000188533	0.000651921
1.417	-0.288021	0.0152132	0.669413	-0.000187254	0.00102561
1.418	-0.288006	0.0157456	0.667106	-0.00018562	0.00130647
1.419	-0.28799	0.0162769	0.664617	-0.000183719	0.00151637
1.42	-0.287973	0.0168072	0.661992	-0.00018162	0.00167103
1.421	-0.287956	0.0173362	0.659264	-0.000179374	0.00178476
1.422	-0.287938	0.0178638	0.656458	-0.000177021	0.00186775
1.423	-0.28792	0.01839	0.653595	-0.00017459	0.00192722
1.424	-0.287902	0.0189148	0.650689	-0.000172103	0.00196872
1.425	-0.287882	0.019438	0.647752	-0.000169578	0.00199649
1.426	-0.287863	0.0199598	0.644791	-0.000167027	0.00201379
1.427	-0.287843	0.0204799	0.641813	-0.000164461	0.00202309
1.428	-0.287822	0.0209985	0.638824	-0.000161888	0.00202629
1.429	-0.287801	0.0215155	0.635827	-0.000159313	0.00202486
1.43	-0.287779	0.0220309	0.632825	-0.00015816	-0.000438628
1.431	-0.287756	0.0225409	0.630588	-0.000159948	-0.00306296
1.432	-0.287734	0.0230432	0.629936	-0.000164222	-0.00502888
1.433	-0.28771	0.0235392	0.630613	-0.000170372	-0.00651142
1.434	-0.287687	0.0240302	0.632265	-0.000177938	-0.00764405
1.435	-0.287662	0.024517	0.634622	-0.000186588	-0.00852398
1.436	-0.287638	0.0250003	0.637488	-0.000196083	-0.00922106
1.437	-0.287612	0.0254805	0.64072	-0.000206248	-0.00978522
1.438	-0.287587	0.0259579	0.644219	-0.000216959	-0.0102521
1.439	-0.28756	0.0264328	0.647912	-0.000228121	-0.0106472
1.44	-0.287534	0.0269054	0.651748	-0.000240516	-0.0124848
1.441	-0.287507	0.0273735	0.656093	-0.000255024	-0.0144391
1.442	-0.287479	0.0278357	0.661337	-0.000271404	-0.0160198
1.443	-0.287451	0.0282929	0.667327	-0.000289309	-0.0173223
1.444	-0.287422	0.0287457	0.673869	-0.000308475	-0.0184173
1.445	-0.287393	0.0291947	0.68082	-0.000328703	-0.0193562
1.446	-0.287364	0.0296403	0.688078	-0.000349844	-0.0201763
1.447	-0.287334	0.0300827	0.695566	-0.000371785	-0.0209049
1.448	-0.287304	0.0305222	0.703228	-0.000394437	-0.021562
1.449	-0.287273	0.0309589	0.711025	-0.000417732	-0.0221626
1.45	-0.287242	0.031393	0.718925	-0.000439276	-0.0184971
1.451	-0.28721	0.0318308	0.725979	-0.000456357	-0.0141942
1.452	-0.287178	0.032277	0.731162	-0.000469307	-0.0107204
1.453	-0.287146	0.0327297	0.734668	-0.000478901	-0.00790686
1.454	-0.287113	0.0331873	0.736837	-0.000485777	-0.00562106
1.455	-0.287079	0.0336487	0.737941	-0.000490442	-0.00375998
1.456	-0.287046	0.0341128	0.738187	-0.000493308	-0.00224253
1.457	-0.287011	0.0345788	0.73774	-0.000494706	-0.00100427
1.458	-0.286976	0.0350462	0.736732	-0.000494907	6.43156e-06
1.459	-0.286941	0.0355144	0.735268	-0.00049413	0.00083122
1.46	-0.286905	0.035983	0.733431	-0.000493175	0.000383955
1.461	-0.286869	0.0364499	0.731529	-0.000492898	-0.000348279
1.462	-0.286832	0.0369138	0.729889	-0.000493325	-0.000948019
1.463	-0.286795	0.0373748	0.728523	-0.000494333	-0.00143854
1.464	-0.286758	0.0378333	0.727382	-0.000495817	-0.00183993
1.465	-0.28672	0.0382894	0.726427	-0.00049769	-0.00216865
1.466	-0.286681	0.0387433	0.725622	-0.000499883	-0.00243818
1.467	-0.286642	0.0391952	0.724942	-0.000502336	-0.00265948
1.468	-0.286603	0.0396452	0.724363	-0.000505005	-0.00284152
1.469	-0.286563	0.0400933	0.723868	-0.000507852	-0.00299159
1.47	-0.286523	0.0405397	0.723441	-0.00050999	-0.0015678
1.471	-0.286482	0.0409866	0.722747	-0.000510414	0.000103593
1.472	-0.286441	0.0414359	0.721403	-0.000509227	0.00147315
1.473	-0.286399	0.0418868	0.719449	-0.000506716	0.0025936
1.474	-0.286357	0.0423388	0.716994	-0.000503121	0.00350908
1.475	-0.286314	0.0427915	0.714127	-0.00049864	0.00425566
1.476	-0.286271	0.0432443	0.710921	-0.000493437	0.00486289
1.477	-0.286228	0.0436971	0.707437	-0.000487648	0.00535502
1.478	-0.286184	0.0441496	0.703723	-0.000481384	0.00575206
1.479	-0.286139	0.0446015	0.699821	-0.000474738	0.00607048
1.48	-0.286095	0.0450527	0.695764	-0.000468593	0.00486292
1.481	-0.286049	0.0455009	0.691895	-0.000463937	0.00339859
1.482	-0.286004	0.0459444	0.688602	-0.000460692	0.00220367
1.483	-0.285957	0.0463838	0.685858	-0.000458603	0.00123088
1.484	-0.285911	0.0468195	0.683569	-0.000457456	0.000439643
1.485	-0.285864	0.0472521	0.681651	-0.000457074	-0.000203549
1.486	-0.285816	0.0476818	0.680036	-0.000457315	-0.000726242
1.487	-0.285768	0.0481089	0.678669	-0.000458061	-0.00115098
1.488	-0.28572	0.0485337	0.677502	-0.000459219	-0.00149618
1.489	-0.285671	0.0489564	0.6765	-0.000460711	-0.00177683
1.49	-0.285622	0.0493771	0.675631	-0.000462978	-0.00291295
1.491	-0.285573	0.0497945	0.675067	-0.000466542	-0.00413315
1.492	-0.285523	0.0502079	0.675011	-0.000471282	-0.00512702
1.493	-0.285472	0.0506177	0.675412	-0.000476982	-0.00593741
1.494	-0.285421	0.0510243	0.676184	-0.000483466	-0.00659987
1.495	-0.28537	0.0514281	0.677253	-0.000490591	-0.00714311
1.496	-0.285319	0.0518294	0.678561	-0.000498241	-0.00759029
1.497	-0.285266	0.0522283	0.680062	-0.000506325	-0.00796003
1.498	-0.285214	0.0526252	0.681717	-0.000514766	-0.00826728
1.499	-0.285161	0.0530201	0.683496	-0.000523506	-0.00852407
1.5	-0.285108	0.0534131	0.685375	-0.000532101	-0.00802808
1.501	-0.285054	0.0538054	0.687187	-0.000540063	-0.00739381
1.502	-0.285	0.0541978	0.688749	-0.000547416	-0.00687735
1.503	-0.284946	0.0545901	0.690075	-0.000554269	-0.00645711
1.504	-0.284891	0.0549821	0.691207	-0.000560717	-0.00611511
1.505	-0.284836	0.0553736	0.692182	-0.000566833	-0.00583682
1.506	-0.28478	0.0557644	0.693031	-0.000572681	-0.00561047
1.507	-0.284725	0.0561544	0.693776	-0.000578311	-0.00542652
1.508	-0.284668	0.0565436	0.694438	-0.000583763	-0.00527722
1.509	-0.284611	0.0569319	0.695032	-0.000589071	-0.00515625
1.51	-0.284554	0.0573191	0.69557	-0.000593208	-0.00313819
1.511	-0.284497	0.0577081	0.69568	-0.000594975	-0.000843251
1.512	-0.284439	0.0581009	0.694929	-0.000594528	0.00105368
1.513	-0.284381	0.0584967	0.693376	-0.000592243	0.00261974
1.514	-0.284322	0.0588947	0.691156	-0.00058844	0.00391126
1.515	-0.284263	0.0592942	0.688385	-0.000583387	0.00497452
1.516	-0.284203	0.0596949	0.685158	-0.000577304	0.00584769
1.517	-0.284143	0.0600961	0.681551	-0.000570377	0.00656238
1.518	-0.284083	0.0604977	0.677629	-0.000562759	0.00714482
1.519	-0.284022	0.0608992	0.673446	-0.000554579	0.00761684
1.52	-0.283961	0.0613005	0.669046	-0.000547163	0.00578374
1.521	-0.2839	0.0616981	0.664921	-0.000542003	0.00354756
1.522	-0.283838	0.0620893	0.661631	-0.000539001	0.00170607
1.523	-0.283776	0.0624752	0.659146	-0.000537783	0.0001927
1.524	-0.283713	0.0628563	0.657331	-0.000538032	-0.00105034
1.525	-0.28365	0.0632334	0.656067	-0.000539486	-0.00207131
1.526	-0.283587	0.063607	0.655257	-0.000541929	-0.00291021
1.527	-0.283523	0.0639774	0.654819	-0.000545185	-0.00360009
1.528	-0.283459	0.064345	0.654686	-0.00054911	-0.0041681
1.529	-0.283394	0.0647102	0.654802	-0.000553586	-0.00463654
1.53	-0.283329	0.065073	0.655123	-0.000557709	-0.00355547
1.531	-0.283264	0.065436	0.655311	-0.000560467	-0.00218501
1.532	-0.283198	0.0658007	0.654995	-0.000561904	-0.00105443
1.533	-0.283132	0.0661668	0.654191	-0.000562245	-0.000122247
1.534	-0.283066	0.0665337	0.652985	-0.000561683	0.000646526
1.535	-0.282999	0.0669012	0.651448	-0.000560375	0.00128052
1.536	-0.282932	0.0672688	0.649637	-0.000558453	0.00180323
1.537	-0.282865	0.0676363	0.647602	-0.000556025	0.00223397
1.538	-0.282797	0.0680036	0.645381	-0.000553179	0.00258864
1.539	-0.282729	0.0683704	0.643006	-0.000549989	0.00288037
1.54	-0.28266	0.0687367	0.640505	-0.000548274	-7.05761e-05
1.541	-0.282591	0.0690976	0.638554	-0.000550109	-0.00353964
1.542	-0.282522	0.0694495	0.637926	-0.000555288	-0.00639439
1.543	-0.282452	0.0697938	0.638543	-0.000563232	-0.00874505
1.544	-0.282382	0.0701317	0.640179	-0.000573454	-0.0106858
1.545	-0.282312	0.070464	0.642644	-0.000585557	-0.0122941
1.546	-0.282241	0.0707917	0.645779	-0.00059922	-0.0136331
1.547	-0.28217	0.0711152	0.649457	-0.000614182	-0.0147541
1.548	-0.282099	0.0714352	0.653572	-0.000630233	-0.0156984
1.549	-0.282028	0.071752	0.658042	-0.000647201	-0.0164995
1.55	-0.281956	0.0720659	0.662797	-0.000662991	-0.0136088
1.551	-0.281883	0.0723824	0.667093	-0.000675214	-0.0100464
1.552	-0.281811	0.0727058	0.670105	-0.000683997	-0.00708624
1.553	-0.281738	0.0730347	0.671897	-0.000689909	-0.00462463
1.554	-0.281665	0.0733679	0.67268	-0.000693432	-0.00257536
1.555	-0.281591	0.0737045	0.672629	-0.000694966	-0.000868357
1.556	-0.281517	0.0740438	0.671889	-0.000694844	0.000553724
1.557	-0.281443	0.0743851	0.670576	-0.000693342	0.00173807
1.558	-0.281369	0.0747278	0.668785	-0.000690691	0.00272369
1.559	-0.281294	0.0750716	0.666596	-0.000687084	0.00354298
1.56	-0.281219	0.075416	0.664076	-0.000684251	0.00135708
1.561	-0.281143	0.0757566	0.661828	-0.000684152	-0.00140365
1.562	-0.281067	0.0760898	0.660536	-0.00068672	-0.00370434
1.563	-0.280991	0.0764168	0.660177	-0.000691521	-0.00562057
1.564	-0.280914	0.0767384	0.660598	-0.000698183	-0.00721814
1.565	-0.280837	0.0770554	0.661665	-0.000706395	-0.00855215
1.566	-0.28076	0.0773682	0.663265	-0.000715903	-0.00966848
1.567	-0.280683	0.0776775	0.665304	-0.000726496	-0.0106051
1.568	-0.280605	0.0779837	0.667706	-0.000737998	-0.0113935
1.569	-0.280527	0.078287	0.670407	-0.000750267	-0.0120596
1.57	-0.280448	0.0785878	0.673352	-0.000760625	-0.00793491
1.571	-0.280369	0.0788931	0.675634	-0.000765983	-0.00294295
1.572	-0.28029	0.0792083	0.676215	-0.000766511	0.00124309
1.573	-0.280211	0.0795318	0.675165	-0.000762974	0.00475016
1.574	-0.280131	0.0798619	0.672742	-0.000756029	0.00768525
1.575	-0.280051	0.0801974	0.669165	-0.000746233	0.0101367
1.576	-0.279971	0.0805371	0.664614	-0.000734058	0.0121781
1.577	-0.27989	0.0808802	0.659239	-0.000719903	0.0138707
1.578	-0.279809	0.0812259	0.653166	-0.000704108	0.0152663
1.579	-0.279728	0.0815736	0.646499	-0.000686962	0.0164084
1.58	-0.279646	0.0819226	0.63933	-0.000670746	0.0136203
1.581	-0.279564	0.082267	0.632446	-0.000658034	0.0100652
1.582	-0.279481	0.0826024	0.626765	-0.000648758	0.00709749
1.583	-0.279399	0.0829301	0.622281	-0.000642365	0.0046277
1.584	-0.279316	0.0832511	0.618812	-0.000638369	0.00257561
1.585	-0.279232	0.0835663	0.616193	-0.000636365	0.000872478
1.586	-0.279148	0.0838767	0.614286	-0.000636014	-0.000540071
1.587	-0.279064	0.0841828	0.612971	-0.000637033	-0.00171125
1.588	-0.27898	0.0844852	0.612148	-0.00063919	-0.00268235
1.589	-0.278895	0.0847844	0.611731	-0.000642288	-0.00348785
1.59	-0.278811	0.0850807	0.611652	-0.000645384	-0.00272383
1.591	-0.278725	0.0853765	0.611573	-0.000647431	-0.00162006
1.592	-0.27864	0.0856738	0.611123	-0.000648415	-0.000702531
1.593	-0.278554	0.085972	0.610298	-0.000648509	5.93211e-05
1.594	-0.278468	0.0862708	0.60916	-0.000647864	0.000691785
1.595	-0.278381	0.08657	0.607762	-0.000646607	0.00121663
1.596	-0.278295	0.0868693	0.606149	-0.00064484	0.00165189
1.597	-0.278208	0.0871685	0.604357	-0.000642652	0.00201253
1.598	-0.27812	0.0874675	0.602418	-0.000640114	0.00231099
1.599	-0.278033	0.087766	0.600356	-0.000637288	0.00255762
1.6	-0.277945	0.088064	0.598193	-0.00063502	0.001309
1.601	-0.277857	0.0883593	0.596231	-0.000634275	-0.000202696
1.602	-0.277768	0.0886501	0.594814	-0.000634989	-0.00145718
1.603	-0.277679	0.0889371	0.593921	-0.000636921	-0.00249723
1.604	-0.27759	0.0892208	0.593465	-0.000639863	-0.00335972
1.605	-0.277501	0.0895015	0.59337	-0.000643641	-0.00407543
1.606	-0.277411	0.0897795	0.593574	-0.000648114	-0.00466988
1.607	-0.277321	0.0900553	0.594025	-0.000653164	-0.00516422
1.608	-0.277231	0.0903289	0.59468	-0.000658694	-0.00557596
1.609	-0.277141	0.0906006	0.595503	-0.000664623	-0.00591951
1.61	-0.27705	0.0908706	0.596464	-0.000670334	-0.00519704
1.611	-0.276959	0.0911404	0.597345	-0.000675128	-0.00426601
1.612	-0.276868	0.0914112	0.597903	-0.000679023	-0.00349104
1.613	-0.276776	0.0916828	0.598145	-0.000682167	-0.00284617
1.614	-0.276684	0.0919549	0.598125	-0.000684685	-0.00230927
1.615	-0.276592	0.0922271	0.597887	-0.000686682	-0.00186205
1.616	-0.2765	0.0924993	0.597469	-0.000688244	-0.00148939
1.617	-0.276407	0.0927714	0.596901	-0.000689446	-0.00117877
1.618	-0.276314	0.0930432	0.59621	-0.000690346	-0.000919805
1.619	-0.276221	0.0933145	0.595416	-0.000690995	-0.000703858
1.62	-0.276128	0.0935853	0.594537	-0.000691391	-0.000443704
1.621	-0.276034	0.0938556	0.593572	-0.000691518	-0.000200308
1.622	-0.27594	0.0941255	0.592516	-0.000691409	2.97483e-06
1.623	-0.275846	0.0943948	0.59138	-0.000691103	0.000172732
1.624	-0.275751	0.0946635	0.590179	-0.000690632	0.000314512
1.625	-0.275656	0.0949316	0.588922	-0.000690024	0.000432943
1.626	-0.275561	0.0951989	0.58762	-0.000689302	0.000531883
1.627	-0.275466	0.0954654	0.586281	-0.000688483	0.000614551
1.628	-0.27537	0.0957311	0.584911	-0.000687585	0.000683635
1.629	-0.275274	0.095996	0.583515	-0.00068662	0.000741376
1.63	-0.275178	0.09626	0.582098	-0.000687042	-0.00184796
1.631	-0.275082	0.0965193	0.581168	-0.000690541	-0.00486945
1.632	-0.274985	0.096771	0.581314	-0.00069696	-0.00738931
1.633	-0.274888	0.097016	0.582475	-0.000705825	-0.00949214
1.634	-0.274791	0.0972555	0.584481	-0.000716733	-0.0112508
1.635	-0.274694	0.0974902	0.587182	-0.000729348	-0.0127259
1.636	-0.274596	0.0977207	0.590455	-0.000743397	-0.0139675
1.637	-0.274498	0.0979475	0.594198	-0.000758653	-0.015017
1.638	-0.2744	0.0981712	0.598326	-0.000774929	-0.0159083
1.639	-0.274302	0.0983921	0.602771	-0.000792073	-0.0166693
1.64	-0.274204	0.0986104	0.607476	-0.000809168	-0.0158724
1.641	-0.274105	0.0988286	0.612131	-0.000825183	-0.0147383
1.642	-0.274006	0.0990484	0.616397	-0.000840103	-0.0137928
1.643	-0.273907	0.0992695	0.620275	-0.000854103	-0.0130045
1.644	-0.273807	0.0994914	0.623828	-0.000867338	-0.0123466
1.645	-0.273708	0.099714	0.627113	-0.000879932	-0.0117973
1.646	-0.273608	0.0999369	0.630173	-0.000891992	-0.0113383
1.647	-0.273508	0.10016	0.633045	-0.000903605	-0.0109547
1.648	-0.273408	0.100383	0.635761	-0.000914845	-0.0106339
1.649	-0.273307	0.100606	0.638345	-0.000925773	-0.0103657
1.65	-0.273206	0.100829	0.640819	-0.000936262	-0.00981588
1.651	-0.273106	0.101051	0.643143	-0.000946148	-0.00924462
1.652	-0.273004	0.101275	0.645267	-0.000955478	-0.00876108
1.653	-0.272903	0.101498	0.647207	-0.000964337	-0.00835149
1.654	-0.272801	0.101721	0.648992	-0.000972796	-0.00800411
1.655	-0.2727	0.101944	0.650646	-0.000980915	-0.00770909
1.656	-0.272597	0.102168	0.652189	-0.000988746	-0.0074582
1.657	-0.272495	0.10239	0.653637	-0.000996333	-0.00724452
1.658	-0.272393	0.102613	0.655005	-0.00100371	-0.00706223
1.659	-0.27229	0.102834	0.656305	-0.00101091	-0.00690644
1.66	-0.272187	0.103056	0.657547	-0.00101797	-0.00679893
1.661	-0.272084	0.103276	0.658743	-0.00102493	-0.0067159
1.662	-0.27198	0.103496	0.659906	-0.00103181	-0.00664543
1.663	-0.271877	0.103716	0.661041	-0.00103862	-0.00658557
1.664	-0.271773	0.103934	0.662154	-0.00104537	-0.00653467
1.665	-0.271669	0.104152	0.663247	-0.00105207	-0.00649136
1.666	-0.271565	0.104369	0.664323	-0.00105873	-0.00645446
1.667	-0.27146	0.104586	0.665385	-0.00106535	-0.006423
1.668	-0.271356	0.104801	0.666434	-0.00107194	-0.00639612
1.669	-0.271251	0.105016	0.667472	-0.00107851	-0.00637314
1.67	-0.271146	0.10523	0.668501	-0.00108464	-0.00560386
1.671	-0.27104	0.105444	0.669398	-0.00108987	-0.00470217
1.672	-0.270935	0.105659	0.670017	-0.00109423	-0.00393411
1.673	-0.270829	0.105875	0.670369	-0.00109784	-0.00328026
1.674	-0.270723	0.106092	0.670494	-0.00110082	-0.00272369
1.675	-0.270617	0.106309	0.670426	-0.00110325	-0.00225005
1.676	-0.27051	0.106526	0.670194	-0.00110522	-0.00184713
1.677	-0.270404	0.106744	0.669824	-0.0011068	-0.00150455
1.678	-0.270297	0.106961	0.669337	-0.00110805	-0.00121348
1.679	-0.27019	0.107178	0.668751	-0.00110901	-0.000966377
1.68	-0.270082	0.107394	0.66808	-0.00110988	-0.00102241
1.681	-0.269975	0.10761	0.667383	-0.00111086	-0.00115871
1.682	-0.269867	0.107825	0.666722	-0.00111197	-0.00127607
1.683	-0.269759	0.108038	0.666103	-0.0011132	-0.00137709
1.684	-0.269651	0.108251	0.665522	-0.00111453	-0.00146413
1.685	-0.269543	0.108462	0.664973	-0.00111594	-0.00153925
1.686	-0.269434	0.108673	0.664452	-0.00111743	-0.00160417
1.687	-0.269325	0.108882	0.663956	-0.00111898	-0.00166039
1.688	-0.269216	0.109091	0.663481	-0.00112058	-0.00170917
1.689	-0.269107	0.109298	0.663026	-0.00112224	-0.0017516
1.69	-0.268998	0.109505	0.662587	-0.00112478	-0.00335596
1.691	-0.268888	0.109708	0.66242	-0.00112921	-0.00524333
1.692	-0.268778	0.109906	0.662827	-0.00113548	-0.0068576
1.693	-0.268668	0.110101	0.66379	-0.00114332	-0.00823839
1.694	-0.268558	0.110291	0.665228	-0.00115251	-0.00942052
1.695	-0.268448	0.110478	0.667068	-0.00116285	-0.0104338
1.696	-0.268337	0.110662	0.669251	-0.00117417	-0.0113035
1.697	-0.268227	0.110843	0.671725	-0.00118635	-0.0120512
1.698	-0.268116	0.111022	0.674444	-0.00119925	-0.0126953
1.699	-0.268004	0.111198	0.677373	-0.00121279	-0.0132513
1.7	-0.267893	0.111373	0.680479	-0.00122525	-0.0107425
1.701	-0.267782	0.11155	0.683258	-0.00123465	-0.00760777
1.702	-0.26767	0.111733	0.685124	-0.00124101	-0.00491745
1.703	-0.267558	0.111922	0.686088	-0.00124474	-0.00260894
1.704	-0.267446	0.112114	0.686278	-0.00124622	-0.000627705
1.705	-0.267334	0.112311	0.685806	-0.00124577	0.00107256
1.706	-0.267222	0.11251	0.684767	-0.00124366	0.00253127
1.707	-0.267109	0.112711	0.683241	-0.00124013	0.00378207
1.708	-0.266996	0.112915	0.681297	-0.00123538	0.00485376
1.709	-0.266883	0.113119	0.678995	-0.00122958	0.00577103
1.71	-0.26677	0.113325	0.676385	-0.00122219	0.0078496
1.711	-0.266657	0.113534	0.673303	-0.00121251	0.0100553
1.712	-0.266543	0.113747	0.669539	-0.00120069	0.011942
1.713	-0.266429	0.113963	0.665133	-0.00118702	0.0135517
1.714	-0.266315	0.114182	0.66017	-0.00117179	0.0149213
1.715	-0.266201	0.114402	0.654726	-0.00115523	0.0160826
1.716	-0.266086	0.114625	0.648867	-0.00113753	0.0170631
1.717	-0.265971	0.114849	0.642649	-0.00111889	0.0178866
1.718	-0.265856	0.115073	0.63612	-0.00109944	0.0185736
1.719	-0.265741	0.115299	0.629324	-0.00107933	0.0191422
1.72	-0.265626	0.115524	0.622296	-0.00106008	0.0170107
1.721	-0.26551	0.115746	0.615502	-0.00104344	0.0143241
1.722	-0.265394	0.115962	0.609492	-0.00102942	0.0120235
1.723	-0.265278	0.116171	0.604274	-0.00101764	0.0100575
1.724	-0.265162	0.116375	0.599741	-0.00100778	0.00837954
1.725	-0.265046	0.116575	0.595799	-0.000999551	0.00694886
1.726	-0.264929	0.11677	0.592365	-0.00099272	0.00573016
1.727	-0.264812	0.116963	0.589365	-0.000987077	0.00469285
1.728	-0.264695	0.117152	0.586737	-0.000982445	0.00381055
1.729	-0.264578	0.117338	0.584427	-0.000978673	0.00306058
1.73	-0.26446	0.117522	0.582389	-0.00097568	0.00233567
1.731	-0.264343	0.117704	0.580597	-0.000973412	0.00169136
1.732	-0.264225	0.117883	0.579036	-0.000971771	0.00114456
1.733	-0.264107	0.11806	0.577676	-0.000970662	0.000680787
1.734	-0.263989	0.118236	0.576485	-0.000970006	0.000287591
1.735	-0.26387	0.11841	0.57544	-0.000969733	-4.56236e-05
1.736	-0.263752	0.118583	0.574518	-0.000969785	-0.000327887
1.737	-0.263633	0.118754	0.573701	-0.000970111	-0.000566883
1.738	-0.263514	0.118924	0.572973	-0.000970671	-0.000769145
1.739	-0.263395	0.119092	0.572321	-0.000971427	-0.000940227
1.74	-0.263276	0.11926	0.571733	-0.000970826	0.0017265
1.741	-0.263157	0.11943	0.570718	-0.000967041	0.00491312
1.742	-0.263037	0.119607	0.568698	-0.000960167	0.00761541
1.743	-0.262918	0.119789	0.565699	-0.000950664	0.009902
1.744	-0.262798	0.119975	0.561862	-0.000938936	0.0118326
1.745	-0.262678	0.120165	0.557308	-0.00092533	0.0134577
1.746	-0.262557	0.120357	0.552141	-0.000910146	0.0148205
1.747	-0.262437	0.120552	0.54645	-0.000893639	0.0159577
1.748	-0.262316	0.120749	0.54031	-0.000876029	0.0169007
1.749	-0.262196	0.120946	0.533785	-0.000857506	0.0176764
1.75	-0.262074	0.121145	0.52693	-0.000838851	0.0171752
1.751	-0.261953	0.121342	0.519997	-0.000820926	0.0163596
1.752	-0.261832	0.121537	0.513269	-0.000803794	0.0156526
1.753	-0.26171	0.12173	0.506771	-0.000787354	0.0150396
1.754	-0.261588	0.12192	0.500473	-0.000771514	0.0145071
1.755	-0.261466	0.122109	0.494346	-0.000756196	0.0140432
1.756	-0.261344	0.122295	0.488368	-0.000741333	0.013638
1.757	-0.261222	0.12248	0.482518	-0.000726868	0.0132828
1.758	-0.261099	0.122663	0.476777	-0.000712752	0.0129701
1.759	-0.260976	0.122845	0.47113	-0.000698943	0.0126936
1.76	-0.260853	0.123026	0.465565	-0.000686578	0.0103063
1.761	-0.26073	0.123202	0.460479	-0.000676992	0.0076041
1.762	-0.260607	0.123371	0.456348	-0.000670022	0.00534613
1.763	-0.260484	0.123535	0.453126	-0.000665245	0.00346342
1.764	-0.26036	0.123693	0.450672	-0.000662298	0.00189528
1.765	-0.260236	0.123848	0.448863	-0.000660874	0.000590032
1.766	-0.260112	0.123999	0.447592	-0.000660719	-0.000496018
1.767	-0.259988	0.124146	0.446772	-0.000661618	-0.00139966
1.768	-0.259864	0.124291	0.446326	-0.000663395	-0.00215173
1.769	-0.25974	0.124434	0.446191	-0.000665903	-0.00277799
1.77	-0.259615	0.124574	0.446316	-0.000667638	-0.000776667
1.771	-0.259491	0.124717	0.446169	-0.000666893	0.00171478
1.772	-0.259366	0.124864	0.445151	-0.000663741	0.00378782
1.773	-0.259241	0.125015	0.443286	-0.000658578	0.00550915
1.774	-0.259116	0.125169	0.440712	-0.000651745	0.00693568
1.775	-0.25899	0.125326	0.437543	-0.00064353	0.00811468
1.776	-0.258865	0.125485	0.433878	-0.000634173	0.00908554
1.777	-0.258739	0.125645	0.429796	-0.000623876	0.00988117
1.778	-0.258614	0.125806	0.425364	-0.000612809	0.0105292
1.779	-0.258488	0.125968	0.420639	-0.000601117	0.0110527
1.78	-0.258362	0.12613	0.415668	-0.000588962	0.0113955
1.781	-0.258236	0.126293	0.410506	-0.000576495	0.0116382
1.782	-0.258109	0.126455	0.405206	-0.000563796	0.0118216
1.783	-0.257983	0.126617	0.399792	-0.000550923	0.0119549
1.784	-0.257856	0.126778	0.394286	-0.000537925	0.012046
1.785	-0.257729	0.126939	0.388702	-0.000524843	0.0121014
1.786	-0.257602	0.1271	0.383055	-0.000511712	0.0121268
1.787	-0.257475	0.12726	0.377354	-0.000498561	0.0121268
1.788	-0.257348	0.127419	0.371611	-0.000485415	0.0121053
1.789	-0.25722	0.127577	0.365833	-0.000472295	0.0120657
1.79	-0.257092	0.127735	0.360027	-0.000461099	0.00861173
1.791	-0.256965	0.127886	0.354937	-0.000453993	0.00468204
1.792	-0.256837	0.128029	0.351431	-0.000450672	0.00148371
1.793	-0.256709	0.128163	0.34941	-0.000450443	-0.00111272
1.794	-0.25658	0.128291	0.348611	-0.000452724	-0.00321967
1.795	-0.256452	0.128413	0.348805	-0.000457042	-0.00493072
1.796	-0.256324	0.128531	0.3498	-0.000463014	-0.00632276
1.797	-0.256195	0.128645	0.351441	-0.000470332	-0.0074584
1.798	-0.256066	0.128756	0.3536	-0.000478749	-0.00838827
1.799	-0.255937	0.128864	0.356174	-0.000488066	-0.00915313
1.8	-0.255809	0.12897	0.35908	-0.000498123	-0.00978412
1.801	-0.255679	0.129074	0.362251	-0.000508791	-0.0103098
1.802	-0.25555	0.129176	0.365635	-0.00051997	-0.0107517
1.803	-0.255421	0.129277	0.369189	-0.000531578	-0.0111263
1.804	-0.255292	0.129377	0.37288	-0.000543552	-0.0114466
1.805	-0.255162	0.129475	0.37668	-0.000555837	-0.0117231
1.806	-0.255033	0.129571	0.38057	-0.000568393	-0.0119641
1.807	-0.254903	0.129667	0.384532	-0.000581184	-0.0121764
1.808	-0.254774	0.129762	0.388552	-0.000594183	-0.0123653
1.809	-0.254644	0.129856	0.39262	-0.000607367	-0.012535
1.81	-0.254514	0.129949	0.396726	-0.000620093	-0.0115488
1.811	-0.254384	0.130043	0.400639	-0.000631618	-0.0103683
1.812	-0.254254	0.130139	0.404097	-0.000642004	-0.00939615
1.813	-0.254124	0.130236	0.407129	-0.000651448	-0.00859499
1.814	-0.253993	0.130335	0.409812	-0.000660114	-0.00793397
1.815	-0.253863	0.130435	0.412207	-0.00066814	-0.00738797
1.816	-0.253732	0.130535	0.414367	-0.000675635	-0.00693657
1.817	-0.253602	0.130636	0.416333	-0.000682692	-0.00656309
1.818	-0.253471	0.130737	0.418139	-0.000689387	-0.00625386
1.819	-0.25334	0.130838	0.419813	-0.000695781	-0.0059977
1.82	-0.253209	0.13094	0.421378	-0.000701491	-0.00498856
1.821	-0.253078	0.131042	0.422701	-0.000706051	-0.00388542
1.822	-0.252947	0.131146	0.423622	-0.000709543	-0.0029636
1.823	-0.252816	0.131252	0.424173	-0.000712138	-0.00219313
1.824	-0.252685	0.131358	0.424414	-0.000713985	-0.00154866
1.825	-0.252553	0.131466	0.424398	-0.000715206	-0.00100922
1.826	-0.252422	0.131574	0.424167	-0.000715902	-0.000557399
1.827	-0.25229	0.131683	0.423756	-0.000716159	-0.00017874
1.828	-0.252159	0.131792	0.423195	-0.000716047	0.000138795
1.829	-0.252027	0.131901	0.422509	-0.000715626	0.000405237
1.83	-0.251895	0.13201	0.421719	-0.000714494	0.00145698
1.831	-0.251763	0.13212	0.420684	-0.000712164	0.00260624
1.832	-0.251631	0.132232	0.419237	-0.000708723	0.00356463
1.833	-0.251498	0.132346	0.417407	-0.000704352	0.0043622
1.834	-0.251366	0.132461	0.415254	-0.000699208	0.0050247
1.835	-0.251233	0.132576	0.412832	-0.000693422	0.00557367
1.836	-0.251101	0.132693	0.410184	-0.000687104	0.00602718
1.837	-0.250968	0.132809	0.407348	-0.000680347	0.0064004
1.838	-0.250835	0.132926	0.404354	-0.00067323	0.00670608
1.839	-0.250702	0.133043	0.401229	-0.000665817	0.00695494
1.84	-0.250569	0.13316	0.397994	-0.000657513	0.00834611
1.841	-0.250436	0.133279	0.394437	-0.000647607	0.00988328
1.842	-0.250302	0.1334	0.390302	-0.000636218	0.0111483
1.843	-0.250169	0.133523	0.385624	-0.000623605	0.0121826
1.844	-0.250035	0.133649	0.380487	-0.000609993	0.0130217
1.845	-0.249902	0.133775	0.374965	-0.000595572	0.0136956
1.846	-0.249768	0.133902	0.369119	-0.000580502	0.0142297
1.847	-0.249634	0.13403	0.362999	-0.000564921	0.0146453
1.848	-0.2495	0.134158	0.356651	-0.000548942	0.0149604
1.849	-0.249366	0.134287	0.350111	-0.000532665	0.0151902
1.85	-0.249231	0.134415	0.34341	-0.000518494	0.0111392
1.851	-0.249097	0.134537	0.337455	-0.000509165	0.0064279
1.852	-0.248962	0.134647	0.333306	-0.000504379	0.00256325
1.853	-0.248827	0.134749	0.330879	-0.000503335	-0.000598021
1.854	-0.248693	0.134842	0.32988	-0.000505351	-0.00318224
1.855	-0.248558	0.13493	0.330053	-0.000509868	-0.00529588
1.856	-0.248423	0.135011	0.331179	-0.000516432	-0.00702738
1.857	-0.248288	0.135089	0.333079	-0.000524671	-0.00844949
1.858	-0.248153	0.135163	0.335606	-0.000534288	-0.00962158
1.859	-0.248017	0.135234	0.338637	-0.000545041	-0.0105918
1.86	-0.247882	0.135302	0.342075	-0.000555271	-0.00874148
1.861	-0.247747	0.135371	0.345298	-0.000563135	-0.00635747
1.862	-0.247611	0.135446	0.347627	-0.000568704	-0.00439779
1.863	-0.247476	0.135525	0.349099	-0.000572376	-0.00278686
1.864	-0.24734	0.135606	0.349869	-0.000574488	-0.00146185
1.865	-0.247205	0.13569	0.350064	-0.000575318	-0.000371877
1.866	-0.247069	0.135776	0.349789	-0.000575092	0.000524463
1.867	-0.246933	0.135864	0.349127	-0.000573999	0.00126099
1.868	-0.246797	0.135952	0.348148	-0.000572194	0.00186543
1.869	-0.246661	0.136042	0.346908	-0.000569805	0.00236061
1.87	-0.246525	0.136132	0.345454	-0.000568628	-0.000305444
1.871	-0.246389	0.136217	0.344448	-0.000570698	-0.00350706
1.872	-0.246253	0.136295	0.344641	-0.000575855	-0.0061474
1.873	-0.246116	0.136367	0.345971	-0.000583571	-0.00832591
1.874	-0.24598	0.136434	0.348235	-0.000593397	-0.0101277
1.875	-0.245843	0.136495	0.351259	-0.000604971	-0.011623
1.876	-0.245707	0.136553	0.354901	-0.000617995	-0.0128692
1.877	-0.24557	0.136608	0.359043	-0.000632228	-0.013913
1.878	-0.245434	0.13666	0.363591	-0.000647475	-0.0147922
1.879	-0.245297	0.13671	0.368468	-0.000663575	-0.0155375
1.88	-0.24516	0.136758	0.37361	-0.00068021	-0.0158256
1.881	-0.245024	0.136804	0.378901	-0.000697052	-0.0159678
1.882	-0.244887	0.13685	0.384224	-0.000714034	-0.0161023
1.883	-0.24475	0.136895	0.389557	-0.000731149	-0.0162307
1.884	-0.244613	0.136939	0.394896	-0.000748389	-0.0163536
1.885	-0.244476	0.136983	0.400239	-0.00076575	-0.0164718
1.886	-0.244339	0.137026	0.405586	-0.000783227	-0.0165859
1.887	-0.244202	0.137068	0.410935	-0.000800816	-0.0166963
1.888	-0.244065	0.13711	0.416286	-0.000818513	-0.0168035
1.889	-0.243928	0.137151	0.421636	-0.000836316	-0.0169078
1.89	-0.243791	0.137192	0.426986	-0.000853193	-0.0151194
1.891	-0.243653	0.137234	0.431998	-0.000867933	-0.0130006
1.892	-0.243516	0.137281	0.436283	-0.000880621	-0.0112182
1.893	-0.243379	0.137332	0.439877	-0.000891574	-0.00971739
1.894	-0.243241	0.137385	0.442895	-0.000901067	-0.0084519
1.895	-0.243104	0.137441	0.445429	-0.000909327	-0.00738347
1.896	-0.242967	0.137499	0.447558	-0.000916547	-0.00648037
1.897	-0.242829	0.137558	0.449348	-0.000922887	-0.00571621
1.898	-0.242691	0.137618	0.450851	-0.000928482	-0.00506897
1.899	-0.242554	0.13768	0.452113	-0.000933447	-0.00452022
1.9	-0.242416	0.137742	0.453172	-0.00093809	-0.0044484
1.901	-0.242278	0.137804	0.454127	-0.000942746	-0.00451676
1.902	-0.24214	0.137866	0.455086	-0.000947466	-0.00457484
1.903	-0.242003	0.137927	0.456064	-0.000952242	-0.00462396
1.904	-0.241865	0.137987	0.45706	-0.000957066	-0.00466552
1.905	-0.241727	0.138047	0.45807	-0.00096193	-0.00470067
1.906	-0.241588	0.138106	0.459093	-0.000966829	-0.0047304
1.907	-0.24145	0.138165	0.460125	-0.000971756	-0.00475556
1.908	-0.241312	0.138224	0.461166	-0.000976707	-0.00477684
1.909	-0.241174	0.138281	0.462214	-0.000981679	-0.00479483
1.91	-0.241036	0.138339	0.463267	-0.000987169	-0.00573493
1.911	-0.240897	0.138394	0.464483	-0.000993768	-0.00683798
1.912	-0.240759	0.138447	0.466046	-0.00100144	-0.00777649
1.913	-0.24062	0.138497	0.467942	-0.00101002	-0.00857542
1.914	-0.240482	0.138545	0.47012	-0.00101938	-0.00925647
1.915	-0.240343	0.138591	0.472537	-0.00102941	-0.009838
1.916	-0.240205	0.138635	0.475153	-0.00104	-0.0103355
1.917	-0.240066	0.138678	0.477938	-0.00105107	-0.0107621
1.918	-0.239927	0.13872	0.480865	-0.00106256	-0.0111286
1.919	-0.239789	0.13876	0.483912	-0.00107441	-0.0114446
1.92	-0.23965	0.138799	0.487058	-0.00108547	-0.00968625
1.921	-0.239511	0.138841	0.489953	-0.0010944	-0.00752056
1.922	-0.239372	0.138886	0.492186	-0.00110122	-0.00567342
1.923	-0.239233	0.138935	0.493772	-0.00110624	-0.00409816
1.924	-0.239094	0.138987	0.494808	-0.00110973	-0.00275432
1.925	-0.238955	0.139042	0.495376	-0.0011119	-0.00160773
1.926	-0.238816	0.139099	0.495545	-0.00111296	-0.000629462
1.927	-0.238677	0.139157	0.495376	-0.00111307	0.000205033
1.928	-0.238538	0.139217	0.494918	-0.00111237	0.00091662
1.929	-0.238399	0.139278	0.494213	-0.00111097	0.00152307
1.93	-0.238259	0.13934	0.4933	-0.00110989	0.000364073
1.931	-0.23812	0.1394	0.492484	-0.00111028	-0.0011787
1.932	-0.23798	0.139456	0.492119	-0.00111218	-0.00249832
1.933	-0.237841	0.139509	0.492212	-0.00111536	-0.00362643
1.934	-0.237701	0.139559	0.492698	-0.00111964	-0.00459117
1.935	-0.237562	0.139607	0.493519	-0.00112486	-0.00541669
1.936	-0.237422	0.139652	0.494626	-0.00113089	-0.00612362
1.937	-0.237283	0.139695	0.495977	-0.0011376	-0.00672958
1.938	-0.237143	0.139737	0.497534	-0.00114491	-0.0072496
1.939	-0.237003	0.139777	0.499268	-0.00115273	-0.00769647
1.94	-0.236863	0.139815	0.501153	-0.00116102	-0.00815477
1.941	-0.236723	0.139853	0.503178	-0.00116978	-0.0085735
1.942	-0.236584	0.139889	0.505338	-0.00117894	-0.00893431
1.943	-0.236444	0.139924	0.507616	-0.00118846	-0.00924579
1.944	-0.236304	0.139957	0.509995	-0.00119828	-0.00951523
1.945	-0.236164	0.13999	0.512459	-0.00120836	-0.00974888
1.946	-0.236024	0.140022	0.514996	-0.00121867	-0.00995202
1.947	-0.235884	0.140053	0.517596	-0.00122918	-0.0101291
1.948	-0.235744	0.140083	0.520248	-0.00123987	-0.0102841
1.949	-0.235604	0.140113	0.522945	-0.0012507	-0.0104201
1.95	-0.235463	0.140142	0.52568	-0.00126244	-0.0119729
1.951	-0.235323	0.140168	0.528675	-0.001276	-0.0137829
1.952	-0.235183	0.14019	0.532192	-0.00129131	-0.0153442
1.953	-0.235043	0.140208	0.536213	-0.00130814	-0.016693
1.954	-0.234903	0.140223	0.540664	-0.00132629	-0.0178607
1.955	-0.234762	0.140235	0.54548	-0.00134559	-0.0188742
1.956	-0.234622	0.140245	0.550607	-0.00136587	-0.0197564
1.957	-0.234482	0.140252	0.555997	-0.00138702	-0.0205266
1.958	-0.234342	0.140258	0.56161	-0.00140891	-0.0212014
1.959	-0.234201	0.140261	0.567414	-0.00143147	-0.0217947
1.96	-0.234061	0.140263	0.573378	-0.00145309	-0.0194877
1.961	-0.233921	0.140268	0.57905	-0.00147187	-0.0165666
1.962	-0.233781	0.140279	0.583901	-0.00148782	-0.0140426
1.963	-0.23364	0.140295	0.587937	-0.00150129	-0.0118606
1.964	-0.2335	0.140315	0.591269	-0.00151264	-0.00997252
1.965	-0.23336	0.140339	0.593998	-0.00152214	-0.00833753
1.966	-0.233219	0.140367	0.596207	-0.00153004	-0.0069207
1.967	-0.233079	0.140397	0.597967	-0.00153655	-0.00569216
1.968	-0.232939	0.140429	0.59934	-0.00154186	-0.00462632
1.969	-0.232798	0.140463	0.600378	-0.00154614	-0.00370118
1.97	-0.232658	0.140499	0.601127	-0.0015488	-0.00158679
1.971	-0.232517	0.140538	0.601429	-0.00154913	0.00067959
1.972	-0.232377	0.140582	0.601085	-0.00154725	0.00264531
1.973	-0.232236	0.14063	0.600129	-0.00154344	0.00434917
1.974	-0.232095	0.140681	0.59864	-0.00153798	0.00582531
1.975	-0.231955	0.140734	0.596689	-0.00153107	0.00710327
1.976	-0.231814	0.14079	0.594336	-0.00152291	0.00820865
1.977	-0.231673	0.140848	0.591635	-0.00151367	0.00916365
1.978	-0.231532	0.140907	0.58863	-0.0015035	0.00998756
1.979	-0.231391	0.140968	0.585361	-0.00149253	0.0106972
1.98	-0.23125	0.14103	0.581862	-0.00148276	0.00777045
1.981	-0.231109	0.141088	0.578699	-0.00147658	0.00406853
1.982	-0.230968	0.141137	0.576539	-0.001474	0.000862863
1.983	-0.230827	0.141179	0.575394	-0.00147455	-0.00191048
1.984	-0.230686	0.141215	0.575131	-0.00147781	-0.00430951
1.985	-0.230544	0.141244	0.575632	-0.00148342	-0.00638502
1.986	-0.230403	0.141269	0.576792	-0.00149105	-0.00818127
1.987	-0.230262	0.14129	0.578521	-0.00150044	-0.00973668
1.988	-0.230121	0.141307	0.58074	-0.00151135	-0.0110846
1.989	-0.229979	0.141321	0.58338	-0.00152357	-0.0122537
1.99	-0.229838	0.141331	0.586382	-0.00153633	-0.012126
1.991	-0.229697	0.141341	0.589525	-0.00154872	-0.01164
1.992	-0.229555	0.141352	0.592562	-0.00156065	-0.0112198
1.993	-0.229414	0.141363	0.595462	-0.00157216	-0.0108568
1.994	-0.229273	0.141375	0.598242	-0.00158332	-0.0105432
1.995	-0.229131	0.141387	0.600919	-0.00159418	-0.0102722
1.996	-0.22899	0.141399	0.603507	-0.00160476	-0.010038
1.997	-0.228848	0.141412	0.606017	-0.00161512	-0.00983544
1.998	-0.228707	0.141425	0.608461	-0.00162528	-0.00966033
[truncated: 27,998 more rows]
