# Supplementary material for: Fast smooth second-order sliding mode control for systems with additive colored noises
Source: PLoS One. 2017 May 31;12(5):e0178455. doi: 10.1371/journal.pone.0178455 (PMC5451072; doi:10.1371/journal.pone.0178455)
Supplement: S2 Table — (XLSX) [file pone.0178455.s002.xlsx]

## Sheet: Sheet1
t	x1	x2	u	s	ds
0	2	5	0	5.34948	-61.2036
0.001	2.00979	4.89824	-190.507	5.28786	-60.7434
0.002	2.01447	4.75507	-187.608	5.22671	-60.2849
0.003	2.01901	4.61302	-183.586	5.16604	-59.8283
0.004	2.02342	4.47233	-179.67	5.10584	-59.3734
0.005	2.02768	4.33301	-175.864	5.04611	-58.9203
0.006	2.03181	4.19505	-172.167	4.98686	-58.4691
0.007	2.0358	4.05844	-168.576	4.92807	-58.0196
0.008	2.03965	3.92317	-165.089	4.86974	-57.5723
0.009	2.04338	3.78923	-161.702	4.81188	-57.1269
0.01	2.04697	3.65662	-158.415	4.75447	-56.6834
0.011	2.05043	3.52533	-155.224	4.69752	-56.2416
0.012	2.05376	3.39534	-152.128	4.64103	-55.8015
0.013	2.05696	3.26665	-149.124	4.585	-55.3632
0.014	2.06004	3.13926	-146.21	4.52941	-54.9267
0.015	2.06299	3.01315	-143.385	4.47427	-54.492
0.016	2.06581	2.88831	-140.645	4.41958	-54.059
0.017	2.06852	2.76475	-137.989	4.36534	-53.6277
0.018	2.0711	2.64244	-135.415	4.31154	-53.1986
0.019	2.07356	2.52139	-132.922	4.25818	-52.7714
0.02	2.0759	2.40159	-130.506	4.20525	-52.3459
0.021	2.07812	2.28302	-128.166	4.15277	-51.9222
0.022	2.08023	2.16568	-125.901	4.10071	-51.5002
0.023	2.08222	2.04957	-123.708	4.04909	-51.08
0.024	2.0841	1.93466	-121.585	3.99791	-50.6615
0.025	2.08587	1.82097	-119.532	3.94714	-50.2447
0.026	2.08752	1.70847	-117.546	3.89681	-49.8297
0.027	2.08906	1.59717	-115.625	3.8469	-49.4163
0.028	2.09049	1.48705	-113.768	3.79741	-49.0024
0.029	2.09182	1.37811	-111.973	3.74835	-48.5895
0.03	2.09303	1.27034	-110.239	3.6997	-48.1784
0.031	2.09415	1.16373	-108.564	3.65148	-47.769
0.032	2.09515	1.05829	-106.946	3.60367	-47.3613
0.033	2.09605	0.954	-105.385	3.55628	-46.9554
0.034	2.09685	0.850858	-103.878	3.50931	-46.5513
0.035	2.09755	0.748855	-102.423	3.46274	-46.1489
0.036	2.09815	0.647985	-101.021	3.41658	-45.7482
0.037	2.09865	0.548241	-99.6686	3.37083	-45.3493
0.038	2.09905	0.449615	-98.3651	3.32549	-44.9534
0.039	2.09935	0.3521	-97.109	3.28055	-44.5596
0.04	2.09956	0.25569	-95.899	3.23601	-44.1675
0.041	2.09967	0.160375	-94.7337	3.19186	-43.7772
0.042	2.09969	0.0661473	-93.6119	3.14811	-43.3886
0.043	2.09962	-0.0270005	-92.5323	3.10476	-43.0016
0.044	2.09946	-0.119075	-91.4937	3.0618	-42.6165
0.045	2.0992	-0.210084	-90.4949	3.01923	-42.233
0.046	2.09886	-0.300033	-89.5346	2.97704	-41.8512
0.047	2.09842	-0.388929	-88.6117	2.93525	-41.4712
0.048	2.0979	-0.47678	-87.7251	2.89383	-41.0937
0.049	2.0973	-0.563592	-86.8737	2.8528	-40.7181
0.05	2.0966	-0.649371	-86.0564	2.81215	-40.3443
0.051	2.09583	-0.734126	-85.2721	2.77188	-39.9721
0.052	2.09497	-0.817864	-84.5197	2.73199	-39.6016
0.053	2.09403	-0.900592	-83.7982	2.69246	-39.2329
0.054	2.093	-0.982316	-83.1067	2.65331	-38.8658
0.055	2.0919	-1.06304	-82.444	2.61453	-38.5004
0.056	2.09072	-1.14278	-81.8094	2.57612	-38.1367
0.057	2.08946	-1.22153	-81.2018	2.53808	-37.7747
0.058	2.08812	-1.29931	-80.6203	2.5004	-37.4127
0.059	2.08671	-1.37611	-80.064	2.46309	-37.0518
0.06	2.08522	-1.45195	-79.532	2.42614	-36.6926
0.061	2.08365	-1.52683	-79.0235	2.38955	-36.3351
0.062	2.08202	-1.60075	-78.5376	2.35333	-35.9793
0.063	2.08031	-1.67372	-78.0736	2.31746	-35.6252
0.064	2.07852	-1.74575	-77.6305	2.28195	-35.2728
0.065	2.07667	-1.81684	-77.2077	2.24679	-34.9222
0.066	2.07475	-1.887	-76.8043	2.21198	-34.5732
0.067	2.07276	-1.95624	-76.4196	2.17753	-34.2259
0.068	2.0707	-2.02456	-76.0529	2.14342	-33.8839
0.069	2.06858	-2.09196	-75.7033	2.10966	-33.5447
0.07	2.06638	-2.15846	-75.3703	2.07624	-33.2072
0.071	2.06413	-2.22406	-75.053	2.04315	-32.8713
0.072	2.06181	-2.28878	-74.7509	2.0104	-32.5371
0.073	2.05942	-2.35263	-74.4632	1.97799	-32.2045
0.074	2.05698	-2.4156	-74.1893	1.94591	-31.8736
0.075	2.05447	-2.4777	-73.9287	1.91417	-31.5443
0.076	2.0519	-2.53894	-73.6806	1.88275	-31.2166
0.077	2.04927	-2.59933	-73.4445	1.85167	-30.8905
0.078	2.04658	-2.65887	-73.2198	1.82091	-30.5636
0.079	2.04383	-2.71757	-73.006	1.79048	-30.2375
0.08	2.04103	-2.77543	-72.8024	1.76037	-29.913
0.081	2.03817	-2.83246	-72.6087	1.73059	-29.5902
0.082	2.03525	-2.88866	-72.4242	1.70114	-29.2691
0.083	2.03228	-2.94403	-72.2484	1.672	-28.9497
0.084	2.02926	-2.99858	-72.0809	1.64319	-28.6319
0.085	2.02618	-3.05231	-71.9211	1.61469	-28.3158
0.086	2.02305	-3.10524	-71.7687	1.58651	-28.0014
0.087	2.01986	-3.15737	-71.623	1.55865	-27.6886
0.088	2.01663	-3.2087	-71.4838	1.53109	-27.3772
0.089	2.01335	-3.25923	-71.3504	1.50385	-27.0673
0.09	2.01001	-3.30899	-71.2226	1.47692	-26.7592
0.091	2.00663	-3.35796	-71.1	1.4503	-26.4527
0.092	2.0032	-3.40616	-70.982	1.42398	-26.1478
0.093	1.99972	-3.45359	-70.8683	1.39797	-25.8447
0.094	1.9962	-3.50025	-70.7586	1.37225	-25.5432
0.095	1.99263	-3.54616	-70.6524	1.34685	-25.2433
0.096	1.98902	-3.59132	-70.5495	1.32174	-24.9452
0.097	1.98536	-3.63573	-70.4494	1.29692	-24.6487
0.098	1.98166	-3.6794	-70.3519	1.27241	-24.3543
0.099	1.97792	-3.72233	-70.2566	1.24818	-24.0617
0.1	1.97413	-3.76454	-70.1631	1.22425	-23.7708
0.101	1.9703	-3.80602	-70.0713	1.20061	-23.4815
0.102	1.96644	-3.84678	-69.9808	1.17726	-23.1939
0.103	1.96253	-3.88684	-69.8913	1.1542	-22.9079
0.104	1.95858	-3.92618	-69.8025	1.13142	-22.6236
0.105	1.9546	-3.96483	-69.7142	1.10892	-22.3409
0.106	1.95058	-4.00278	-69.6261	1.0867	-22.0599
0.107	1.94652	-4.04004	-69.538	1.06477	-21.7805
0.108	1.94243	-4.07661	-69.4497	1.04311	-21.5039
0.109	1.9383	-4.1125	-69.3608	1.02173	-21.2292
0.11	1.93413	-4.14772	-69.2712	1.00062	-20.9562
0.111	1.92993	-4.18228	-69.1806	0.979786	-20.6848
0.112	1.9257	-4.21617	-69.0889	0.95922	-20.415
0.113	1.92143	-4.2494	-68.9959	0.938923	-20.1468
0.114	1.91713	-4.28199	-68.9014	0.918893	-19.8803
0.115	1.91281	-4.31393	-68.8051	0.899128	-19.6154
0.116	1.90844	-4.34523	-68.707	0.879627	-19.3521
0.117	1.90405	-4.3759	-68.6068	0.860388	-19.0905
0.118	1.89963	-4.40593	-68.5043	0.84141	-18.8299
0.119	1.89518	-4.43535	-68.3996	0.822691	-18.5709
0.12	1.8907	-4.46414	-68.2923	0.804229	-18.3134
0.121	1.8862	-4.49232	-68.1823	0.786024	-18.0576
0.122	1.88167	-4.51988	-68.0696	0.768074	-17.8034
0.123	1.87711	-4.54684	-67.9539	0.750376	-17.5509
0.124	1.87252	-4.5732	-67.8352	0.732929	-17.3
0.125	1.86791	-4.59897	-67.7134	0.715732	-17.0507
0.126	1.86327	-4.62414	-67.5883	0.698782	-16.803
0.127	1.85861	-4.64873	-67.4598	0.682079	-16.557
0.128	1.85393	-4.67274	-67.3279	0.665621	-16.3125
0.129	1.84922	-4.69618	-67.1924	0.649405	-16.0696
0.13	1.84449	-4.71904	-67.0533	0.633432	-15.8283
0.131	1.83974	-4.74134	-66.9105	0.617697	-15.5886
0.132	1.83496	-4.76307	-66.7639	0.602201	-15.3506
0.133	1.83017	-4.78425	-66.6135	0.586942	-15.1142
0.134	1.82535	-4.80488	-66.4591	0.571918	-14.8794
0.135	1.82052	-4.82497	-66.3008	0.557126	-14.6463
0.136	1.81566	-4.84451	-66.1384	0.542567	-14.4147
0.137	1.81079	-4.86351	-65.972	0.528237	-14.1848
0.138	1.8059	-4.88199	-65.8014	0.514136	-13.9567
0.139	1.80099	-4.89993	-65.6267	0.500261	-13.7302
0.14	1.79606	-4.91736	-65.4477	0.486612	-13.5053
0.141	1.79112	-4.93427	-65.2646	0.473185	-13.282
0.142	1.78616	-4.95066	-65.0771	0.459981	-13.0603
0.143	1.78119	-4.96655	-64.8854	0.446997	-12.8403
0.144	1.7762	-4.98193	-64.6894	0.434231	-12.6218
0.145	1.7712	-4.99682	-64.4891	0.421682	-12.405
0.146	1.76618	-5.01121	-64.2844	0.409348	-12.1898
0.147	1.76115	-5.02512	-64.0755	0.397228	-11.9762
0.148	1.7561	-5.03854	-63.8621	0.385322	-11.7616
0.149	1.75104	-5.05148	-63.6445	0.373629	-11.5478
0.15	1.74597	-5.06395	-63.4225	0.362148	-11.3357
0.151	1.74089	-5.07594	-63.1962	0.350877	-11.1253
0.152	1.7358	-5.08746	-62.9655	0.339816	-10.9165
0.153	1.73069	-5.09851	-62.7306	0.328962	-10.7095
0.154	1.72558	-5.1091	-62.4914	0.318313	-10.504
0.155	1.72046	-5.11924	-62.2479	0.307868	-10.3003
0.156	1.71532	-5.12891	-62.0002	0.297625	-10.0982
0.157	1.71018	-5.13814	-61.7483	0.287583	-9.89773
0.158	1.70503	-5.14693	-61.4922	0.277739	-9.7008
0.159	1.69987	-5.15527	-61.232	0.26809	-9.50611
0.16	1.6947	-5.16318	-60.9676	0.258635	-9.31303
0.161	1.68953	-5.17067	-60.6992	0.249371	-9.12154
0.162	1.68435	-5.17773	-60.4267	0.240297	-8.93166
0.163	1.67916	-5.18437	-60.1503	0.231411	-8.74337
0.164	1.67397	-5.19061	-59.8698	0.222712	-8.55667
0.165	1.66877	-5.19643	-59.5855	0.214199	-8.37157
0.166	1.66356	-5.20185	-59.2972	0.205869	-8.18806
0.167	1.65835	-5.20688	-59.0052	0.197722	-8.00613
0.168	1.65314	-5.2115	-58.7093	0.189756	-7.82191
0.169	1.64792	-5.21574	-58.4097	0.181975	-7.63807
0.17	1.6427	-5.21959	-58.1065	0.174375	-7.45594
0.171	1.63748	-5.22306	-57.7996	0.166957	-7.2755
0.172	1.63225	-5.22614	-57.4891	0.159717	-7.09676
0.173	1.62702	-5.22883	-57.1753	0.152655	-6.91972
0.174	1.62179	-5.23115	-56.858	0.145768	-6.74436
0.175	1.61655	-5.23309	-56.5374	0.139056	-6.57069
0.176	1.61132	-5.23466	-56.2135	0.132515	-6.3987
0.177	1.60608	-5.23587	-55.8865	0.126146	-6.2284
0.178	1.60084	-5.23671	-55.5563	0.119942	-6.0659
0.179	1.59561	-5.2372	-55.2231	0.113898	-5.90693
0.18	1.59037	-5.23734	-54.8868	0.108012	-5.74939
0.181	1.58513	-5.23714	-54.5476	0.102283	-5.59325
0.182	1.5799	-5.23661	-54.2054	0.0967085	-5.43851
0.183	1.57466	-5.23576	-53.8602	0.0912875	-5.28514
0.184	1.56943	-5.23459	-53.5121	0.0860188	-5.13313
0.185	1.56419	-5.23311	-53.1612	0.080901	-4.98247
0.186	1.55896	-5.23131	-52.8074	0.0759327	-4.83313
0.187	1.55374	-5.2292	-52.4508	0.0711126	-4.68508
0.188	1.54851	-5.22679	-52.0914	0.06644	-4.53741
0.189	1.54329	-5.22408	-51.7293	0.061914	-4.39072
0.19	1.53807	-5.22107	-51.3646	0.0575337	-4.24528
0.191	1.53285	-5.21776	-50.9971	0.0532978	-4.10105
0.192	1.52764	-5.21416	-50.627	0.0492051	-3.95799
0.193	1.52243	-5.21027	-50.2543	0.0452544	-3.81605
0.194	1.51723	-5.2061	-49.8789	0.0414446	-3.67517
0.195	1.51203	-5.20164	-49.501	0.0377748	-3.53528
0.196	1.50683	-5.1969	-49.1203	0.0342439	-3.3963
0.197	1.50165	-5.19189	-48.7369	0.030851	-3.25813
0.198	1.49646	-5.1866	-48.3508	0.0275956	-3.12031
0.199	1.49128	-5.18103	-47.9617	0.0244772	-2.98292
0.2	1.48611	-5.1752	-47.5696	0.0214954	-2.84591
0.201	1.48095	-5.16911	-47.1744	0.0186497	-2.70903
0.202	1.47579	-5.16274	-46.7757	0.0159402	-2.57197
0.203	1.47063	-5.15612	-46.3733	0.013367	-2.4343
0.204	1.46549	-5.14923	-45.9667	0.010931	-2.29543
0.205	1.46035	-5.14208	-45.5554	0.00863327	-2.15446
0.206	1.45522	-5.13467	-45.1385	0.00647624	-2.00999
0.207	1.45009	-5.12699	-44.7148	0.00446367	-1.8595
0.208	1.44498	-5.11905	-44.2826	0.00260117	-1.69955
0.209	1.43987	-5.11084	-43.8389	0.000900273	-1.51216
0.21	1.43478	-5.10236	-43.3787	-0.000604274	-1.18631
0.211	1.42969	-5.09358	-42.8911	-0.00178056	-1.03867
0.212	1.42461	-5.08449	-42.3424	-0.00283399	-0.934862
0.213	1.41954	-5.07492	-41.5106	-0.00378807	-0.852177
0.214	1.41448	-5.06486	-41.0246	-0.00466215	-0.782746
0.215	1.40943	-5.05457	-40.6227	-0.00546869	-0.72275
0.216	1.40439	-5.04411	-40.2606	-0.00621668	-0.669958
0.217	1.39936	-5.03352	-39.923	-0.00691301	-0.622914
0.218	1.39434	-5.02282	-39.6028	-0.00756252	-0.579273
0.219	1.38934	-5.01203	-39.2959	-0.00816895	-0.539254
0.22	1.38434	-5.00117	-38.9996	-0.00873602	-0.502743
0.221	1.37936	-4.99023	-38.7122	-0.00926714	-0.46928
0.222	1.37438	-4.97923	-38.4323	-0.00976529	-0.438492
0.223	1.36942	-4.96818	-38.159	-0.0102331	-0.410072
0.224	1.36447	-4.95708	-37.8916	-0.0106728	-0.383768
0.225	1.35953	-4.94594	-37.6293	-0.0110865	-0.359363
0.226	1.3546	-4.93477	-37.3716	-0.011476	-0.336673
0.227	1.34968	-4.92356	-37.1181	-0.0118431	-0.315541
0.228	1.34477	-4.91232	-36.8685	-0.0121883	-0.29395
0.229	1.33988	-4.90107	-36.6224	-0.0125118	-0.273138
0.23	1.33499	-4.88979	-36.3797	-0.0128146	-0.25365
0.231	1.33012	-4.87849	-36.1401	-0.0130981	-0.235381
0.232	1.32526	-4.86717	-35.9036	-0.0133635	-0.218237
0.233	1.32041	-4.85584	-35.6699	-0.0136118	-0.202134
0.234	1.31557	-4.84449	-35.439	-0.0138442	-0.186996
0.235	1.31074	-4.83314	-35.2108	-0.0140614	-0.172754
0.236	1.30593	-4.82177	-34.9849	-0.0142645	-0.159347
0.237	1.30112	-4.81039	-34.7614	-0.0144542	-0.146718
0.238	1.29633	-4.79901	-34.5402	-0.0146311	-0.134486
0.239	1.29155	-4.78763	-34.3211	-0.0147958	-0.122842
0.24	1.28678	-4.77625	-34.104	-0.0149488	-0.111857
0.241	1.28202	-4.76486	-33.889	-0.0150909	-0.101487
0.242	1.27727	-4.75347	-33.6759	-0.0152226	-0.0916963
0.243	1.27253	-4.74209	-33.4647	-0.0153445	-0.0824485
0.244	1.26781	-4.73071	-33.2553	-0.0154571	-0.0737111
0.245	1.26309	-4.71933	-33.0476	-0.0155609	-0.0654537
0.246	1.25839	-4.70796	-32.8417	-0.0156565	-0.0576483
0.247	1.2537	-4.6966	-32.6374	-0.0157442	-0.0502685
0.248	1.24902	-4.68524	-32.4347	-0.0158254	-0.045216
0.249	1.24435	-4.67389	-32.2336	-0.0159019	-0.041081
0.25	1.2397	-4.66255	-32.034	-0.0159741	-0.0371723
0.251	1.23505	-4.65123	-31.8359	-0.0160423	-0.0334768
0.252	1.23042	-4.63992	-31.639	-0.0161067	-0.0299828
0.253	1.22579	-4.62862	-31.4434	-0.0161676	-0.026679
0.254	1.22118	-4.61734	-31.2489	-0.016225	-0.0235548
0.255	1.21658	-4.60608	-31.0557	-0.0162791	-0.0206005
0.256	1.21199	-4.59484	-30.8637	-0.0163303	-0.0178067
0.257	1.20741	-4.58361	-30.6728	-0.0163785	-0.0151646
0.258	1.20285	-4.5724	-30.4831	-0.0164241	-0.013042
0.259	1.19829	-4.56121	-30.2945	-0.0164676	-0.0111607
0.26	1.19375	-4.55004	-30.1071	-0.016509	-0.00938285
0.261	1.18921	-4.53889	-29.9207	-0.0165486	-0.00770276
0.262	1.18469	-4.52776	-29.7354	-0.0165864	-0.00611519
0.263	1.18018	-4.51665	-29.5511	-0.0166224	-0.0046152
0.264	1.17568	-4.50556	-29.3678	-0.0166568	-0.00319809
0.265	1.17119	-4.49449	-29.1855	-0.0166897	-0.00185944
0.266	1.16671	-4.48344	-29.0043	-0.0167211	-0.000595092
0.267	1.16225	-4.47242	-28.824	-0.0167511	0.000598917
0.268	1.15779	-4.46141	-28.6447	-0.0167799	0.00148793
0.269	1.15335	-4.45042	-28.4664	-0.0168077	0.0022469
0.27	1.14891	-4.43946	-28.2891	-0.0168347	0.00296208
0.271	1.14449	-4.42852	-28.1127	-0.0168608	0.00363579
0.272	1.14008	-4.4176	-27.9372	-0.0168861	0.00427024
0.273	1.13568	-4.4067	-27.7626	-0.0169106	0.00486751
0.274	1.13129	-4.39582	-27.589	-0.0169344	0.00542957
0.275	1.12691	-4.38497	-27.4162	-0.0169575	0.00595828
0.276	1.12254	-4.37414	-27.2444	-0.0169799	0.0064554
0.277	1.11818	-4.36333	-27.0734	-0.0170017	0.0069226
0.278	1.11383	-4.35254	-26.9034	-0.0170227	0.00783471
0.279	1.1095	-4.34177	-26.7342	-0.0170425	0.00885086
0.28	1.10517	-4.33103	-26.5658	-0.0170612	0.00980726
0.281	1.10085	-4.32031	-26.3984	-0.0170788	0.010707
0.282	1.09655	-4.30961	-26.2318	-0.0170955	0.011553
0.283	1.09226	-4.29893	-26.0662	-0.0171111	0.0123482
0.284	1.08797	-4.28828	-25.9014	-0.0171258	0.013095
0.285	1.0837	-4.27764	-25.7376	-0.0171397	0.0137962
0.286	1.07944	-4.26703	-25.5745	-0.0171527	0.0144539
0.287	1.07519	-4.25643	-25.4124	-0.0171649	0.0150706
0.288	1.07095	-4.24586	-25.2511	-0.0171763	0.0159231
0.289	1.06672	-4.23531	-25.0907	-0.0171866	0.0168183
0.29	1.0625	-4.22478	-24.9312	-0.017196	0.0176632
0.291	1.05829	-4.21428	-24.7724	-0.0172043	0.0184602
0.292	1.05409	-4.20379	-24.6146	-0.0172118	0.019212
0.293	1.0499	-4.19332	-24.4576	-0.0172184	0.0199207
0.294	1.04572	-4.18288	-24.3014	-0.0172241	0.0205887
0.295	1.04156	-4.17246	-24.1461	-0.0172291	0.0212179
0.296	1.0374	-4.16206	-23.9916	-0.0172333	0.0218105
0.297	1.03325	-4.15168	-23.838	-0.0172368	0.0223682
0.298	1.02912	-4.14132	-23.6851	-0.0172387	0.0247758
0.299	1.02499	-4.13098	-23.5331	-0.0172377	0.0276814
0.3	1.02088	-4.12066	-23.3819	-0.0172337	0.0304321
0.301	1.01677	-4.11036	-23.2316	-0.0172269	0.0330354
0.302	1.01268	-4.10008	-23.0822	-0.0172174	0.0354987
0.303	1.00859	-4.08982	-22.9338	-0.0172054	0.0378291
0.304	1.00452	-4.07957	-22.7864	-0.0171909	0.0400331
0.305	1.00045	-4.06934	-22.6399	-0.0171742	0.0421171
0.306	0.996399	-4.05913	-22.4944	-0.0171552	0.044087
0.307	0.992355	-4.04893	-22.3498	-0.0171342	0.0459485
0.308	0.988322	-4.03875	-22.206	-0.0171116	0.0470229
0.309	0.984298	-4.0286	-22.0632	-0.0170879	0.0478069
0.31	0.980285	-4.01845	-21.9213	-0.0170634	0.0485431
0.311	0.976281	-4.00833	-21.7802	-0.017038	0.0492341
0.312	0.972288	-3.99823	-21.64	-0.0170117	0.049882
0.313	0.968305	-3.98815	-21.5005	-0.0169848	0.050489
0.314	0.964332	-3.97809	-21.3618	-0.0169571	0.0510572
0.315	0.960369	-3.96805	-21.2239	-0.0169287	0.0515884
0.316	0.956416	-3.95803	-21.0867	-0.0168997	0.0520845
0.317	0.952473	-3.94804	-20.9503	-0.0168701	0.0525473
0.318	0.94854	-3.93806	-20.8147	-0.0168398	0.0531277
0.319	0.944617	-3.9281	-20.6798	-0.0168089	0.0537185
0.32	0.940704	-3.91817	-20.5457	-0.0167772	0.0542688
0.321	0.9368	-3.90825	-20.4123	-0.0167449	0.0547806
0.322	0.932907	-3.89836	-20.2797	-0.0167119	0.0552558
0.323	0.929023	-3.88848	-20.1478	-0.0166784	0.0556964
0.324	0.92515	-3.87863	-20.0167	-0.0166444	0.0561039
0.325	0.921286	-3.8688	-19.8863	-0.0166098	0.0564801
0.326	0.917432	-3.85898	-19.7566	-0.0165747	0.0568266
0.327	0.913587	-3.84919	-19.6276	-0.0165392	0.0571449
0.328	0.909753	-3.83942	-19.4994	-0.0165014	0.0610406
0.329	0.905928	-3.82967	-19.3718	-0.016459	0.065923
0.33	0.902113	-3.81994	-19.245	-0.0164118	0.0705393
0.331	0.898307	-3.81023	-19.119	-0.0163598	0.0749022
0.332	0.894512	-3.80052	-18.9941	-0.0163034	0.0790238
0.333	0.890726	-3.79083	-18.8702	-0.0162429	0.0829158
0.334	0.886949	-3.78115	-18.7474	-0.0161784	0.0865892
0.335	0.883183	-3.77149	-18.6255	-0.0161102	0.0900545
0.336	0.879426	-3.76183	-18.5047	-0.0160384	0.0933215
0.337	0.875678	-3.75219	-18.3849	-0.0159634	0.0963997
0.338	0.871941	-3.74257	-18.266	-0.0158881	0.0935524
0.339	0.868212	-3.73296	-18.1481	-0.0158166	0.0889266
0.34	0.864494	-3.72336	-18.0311	-0.0157495	0.0845317
0.341	0.860785	-3.71379	-17.9148	-0.0156866	0.0803571
0.342	0.857085	-3.70425	-17.7988	-0.0156277	0.0763923
0.343	0.853395	-3.69473	-17.6831	-0.0155727	0.0726271
0.344	0.849715	-3.68525	-17.5677	-0.0155213	0.0690519
0.345	0.846044	-3.6758	-17.4526	-0.0154733	0.0656573
0.346	0.842382	-3.66637	-17.3378	-0.0154286	0.0624346
0.347	0.83873	-3.65697	-17.2234	-0.0153869	0.0593752
0.348	0.835087	-3.6476	-17.1093	-0.0153464	0.0598498
0.349	0.831453	-3.63826	-16.9955	-0.0153048	0.0614146
0.35	0.827829	-3.62894	-16.8821	-0.0152615	0.0628852
0.351	0.824214	-3.61965	-16.7692	-0.0152167	0.064266
0.352	0.820608	-3.61037	-16.657	-0.0151704	0.0655616
0.353	0.817012	-3.60111	-16.5455	-0.0151227	0.0667761
0.354	0.813424	-3.59187	-16.4348	-0.0150738	0.0679136
0.355	0.809846	-3.58265	-16.3248	-0.0150236	0.0689781
0.356	0.806277	-3.57344	-16.2155	-0.0149723	0.0699731
0.357	0.802718	-3.56425	-16.107	-0.0149199	0.0709021
0.358	0.799167	-3.55508	-15.9991	-0.014868	0.0688197
0.359	0.795626	-3.54593	-15.8919	-0.0148185	0.0658574
0.36	0.792094	-3.53679	-15.7854	-0.014772	0.0630461
0.361	0.788571	-3.52768	-15.6795	-0.014728	0.0603786
0.362	0.785056	-3.51859	-15.5739	-0.0146867	0.0578477
0.363	0.781551	-3.50953	-15.4686	-0.0146477	0.0554464
0.364	0.778055	-3.5005	-15.3637	-0.014611	0.0531683
0.365	0.774568	-3.49149	-15.2592	-0.0145765	0.0510071
0.366	0.77109	-3.4825	-15.155	-0.014544	0.0489569
0.367	0.767621	-3.47354	-15.0512	-0.0145134	0.047012
0.368	0.764161	-3.46461	-14.9477	-0.0144845	0.0454948
0.369	0.76071	-3.4557	-14.8447	-0.014457	0.0441635
0.37	0.757268	-3.44681	-14.742	-0.0144306	0.042899
0.371	0.753834	-3.43794	-14.6397	-0.0144055	0.0416977
0.372	0.750409	-3.4291	-14.5379	-0.0143814	0.0405565
0.373	0.746994	-3.42027	-14.4364	-0.0143583	0.0394722
0.374	0.743586	-3.41147	-14.3355	-0.0143363	0.0384419
0.375	0.740188	-3.4027	-14.2349	-0.0143152	0.0374628
0.376	0.736799	-3.39394	-14.1348	-0.0142949	0.0365323
0.377	0.733418	-3.3852	-14.0352	-0.0142755	0.0356478
0.378	0.730046	-3.37649	-13.936	-0.0142564	0.0357531
0.379	0.726682	-3.3678	-13.8373	-0.0142369	0.0361621
0.38	0.723327	-3.35912	-13.739	-0.0142169	0.0365428
0.381	0.719981	-3.35047	-13.6412	-0.0141965	0.0368966
0.382	0.716644	-3.34184	-13.5439	-0.0141756	0.037225
0.383	0.713315	-3.33322	-13.4472	-0.0141544	0.0375293
0.384	0.709994	-3.32462	-13.3511	-0.0141327	0.0378108
0.385	0.706683	-3.31604	-13.2555	-0.0141107	0.0380707
0.386	0.703379	-3.30748	-13.1605	-0.0140884	0.0383102
0.387	0.700085	-3.29894	-13.066	-0.0140657	0.0385303
0.388	0.696798	-3.29042	-12.972	-0.0140418	0.040604
0.389	0.693521	-3.28191	-12.8786	-0.0140154	0.0431792
0.39	0.690252	-3.27342	-12.7857	-0.0139863	0.0456043
0.391	0.686991	-3.26495	-12.6934	-0.0139549	0.047887
0.392	0.683739	-3.25649	-12.6019	-0.013921	0.0500345
0.393	0.680495	-3.24804	-12.511	-0.013885	0.0520541
0.394	0.677259	-3.23961	-12.4209	-0.0138469	0.0539523
0.395	0.674032	-3.2312	-12.3315	-0.0138069	0.0557354
0.396	0.670814	-3.22279	-12.2428	-0.013765	0.0574094
0.397	0.667604	-3.21441	-12.1548	-0.0137214	0.0589799
0.398	0.664402	-3.20603	-12.0674	-0.0136771	0.0585005
0.399	0.661208	-3.19767	-11.9807	-0.0136336	0.0573887
0.4	0.658023	-3.18933	-11.8947	-0.0135911	0.0563304
0.401	0.654846	-3.18101	-11.8091	-0.0135496	0.0553229
0.402	0.651678	-3.1727	-11.724	-0.013509	0.0543637
0.403	0.648517	-3.16442	-11.6393	-0.0134693	0.0534503
0.404	0.645365	-3.15616	-11.555	-0.0134304	0.0525803
0.405	0.642222	-3.14791	-11.471	-0.0133923	0.0517515
0.406	0.639086	-3.13969	-11.3875	-0.0133549	0.0509618
0.407	0.635959	-3.13149	-11.3043	-0.0133182	0.0502092
0.408	0.632839	-3.1233	-11.2216	-0.0132812	0.0514362
0.409	0.629728	-3.11514	-11.1392	-0.0132426	0.0532329
0.41	0.626625	-3.107	-11.0572	-0.0132021	0.054919
0.411	0.62353	-3.09887	-10.9758	-0.0131599	0.0565002
0.412	0.620444	-3.09076	-10.8949	-0.013116	0.057982
0.413	0.617365	-3.08266	-10.8146	-0.0130706	0.0593695
0.414	0.614295	-3.07458	-10.735	-0.0130238	0.0606677
0.415	0.611232	-3.06651	-10.656	-0.0129756	0.0618812
0.416	0.608178	-3.05845	-10.5776	-0.0129262	0.0630144
0.417	0.605131	-3.05042	-10.4998	-0.0128755	0.0640717
0.418	0.602093	-3.04239	-10.4225	-0.0128264	0.0598475
0.419	0.599062	-3.03439	-10.3458	-0.0127824	0.0541202
0.42	0.59604	-3.02639	-10.2697	-0.0127439	0.0487119
0.421	0.593026	-3.01843	-10.1939	-0.0127107	0.0436062
0.422	0.590019	-3.01049	-10.118	-0.0126825	0.0387871
0.423	0.58702	-3.00257	-10.0421	-0.0126589	0.034239
0.424	0.58403	-2.99469	-9.96604	-0.0126398	0.0299475
0.425	0.581047	-2.98684	-9.88995	-0.0126248	0.0258985
0.426	0.578072	-2.97901	-9.81383	-0.0126138	0.0220788
0.427	0.575104	-2.97121	-9.73771	-0.0126064	0.0184757
0.428	0.572145	-2.96343	-9.6616	-0.0126001	0.0199682
0.429	0.569193	-2.95568	-9.58552	-0.0125913	0.0230001
0.43	0.566249	-2.94795	-9.50949	-0.0125794	0.0258542
0.431	0.563312	-2.94024	-9.43378	-0.0125647	0.0285398
0.432	0.560384	-2.93254	-9.3587	-0.0125473	0.0310662
0.433	0.557463	-2.92486	-9.28433	-0.0125273	0.0334421
0.434	0.554549	-2.91718	-9.21064	-0.0125049	0.0356757
0.435	0.551644	-2.90952	-9.13761	-0.0124802	0.0377749
0.436	0.548746	-2.90186	-9.06524	-0.0124534	0.0397468
0.437	0.545855	-2.89422	-8.9935	-0.0124246	0.0415985
0.438	0.542972	-2.8866	-8.92238	-0.0123962	0.0386709
0.439	0.540097	-2.87898	-8.85187	-0.0123716	0.0343545
0.44	0.53723	-2.87138	-8.78195	-0.0123511	0.0302842
0.441	0.53437	-2.8638	-8.71238	-0.0123346	0.026447
0.442	0.531517	-2.85624	-8.64284	-0.0123218	0.02283
0.443	0.528672	-2.84871	-8.57327	-0.0123125	0.0194212
0.444	0.525835	-2.84121	-8.50371	-0.0123065	0.0162088
0.445	0.523005	-2.83373	-8.43416	-0.0123036	0.0131819
0.446	0.520182	-2.82627	-8.36464	-0.0123037	0.01033
0.447	0.517367	-2.81883	-8.29517	-0.0123065	0.00764346
0.448	0.514559	-2.81142	-8.22577	-0.0123107	0.00732049
0.449	0.511759	-2.80403	-8.15645	-0.0123148	0.00775042
0.45	0.508966	-2.79666	-8.08723	-0.0123184	0.00815435
0.451	0.50618	-2.78931	-8.01823	-0.0123216	0.00853353
0.452	0.503402	-2.78198	-7.94961	-0.0123243	0.00888938
0.453	0.500631	-2.77466	-7.8814	-0.0123266	0.00922324
0.454	0.497867	-2.76736	-7.81359	-0.0123285	0.00953636
0.455	0.495111	-2.76007	-7.74619	-0.0123301	0.00982993
0.456	0.492362	-2.7528	-7.67919	-0.0123313	0.0101051
0.457	0.48962	-2.74554	-7.61258	-0.0123322	0.0103628
0.458	0.486885	-2.7383	-7.54637	-0.0123337	0.00867581
0.459	0.484158	-2.73108	-7.48054	-0.0123372	0.00644361
0.46	0.481437	-2.72387	-7.4151	-0.0123429	0.00434001
0.461	0.478724	-2.71668	-7.34994	-0.0123505	0.00235791
0.462	0.476018	-2.70951	-7.28493	-0.0123601	0.000490397
0.463	0.47332	-2.70236	-7.22005	-0.0123714	-0.00126905
0.464	0.470628	-2.69522	-7.15532	-0.0123844	-0.00292661
0.465	0.467943	-2.68811	-7.09074	-0.012399	-0.00448809
0.466	0.465266	-2.68102	-7.02632	-0.0124151	-0.00595901
0.467	0.462595	-2.67395	-6.96207	-0.0124326	-0.00734456
0.468	0.459932	-2.6669	-6.898	-0.0124505	-0.00704285
0.469	0.457276	-2.65986	-6.83411	-0.0124679	-0.00622344
0.47	0.454626	-2.65285	-6.77042	-0.0124843	-0.00545118
0.471	0.451984	-2.64584	-6.707	-0.0125	-0.0047235
0.472	0.449349	-2.63886	-6.64399	-0.0125148	-0.00403783
0.473	0.44672	-2.63189	-6.58138	-0.012529	-0.00339175
0.474	0.444099	-2.62493	-6.51918	-0.0125424	-0.00278299
0.475	0.441484	-2.61798	-6.45738	-0.0125552	-0.00220941
0.476	0.438877	-2.61105	-6.39598	-0.0125673	-0.00166898
0.477	0.436276	-2.60414	-6.33497	-0.0125789	-0.00115981
0.478	0.433682	-2.59724	-6.27435	-0.0125879	0.00328977
0.479	0.431095	-2.59035	-6.2141	-0.0125917	0.00880344
0.48	0.428515	-2.58348	-6.15423	-0.01259	0.0139978
0.481	0.425942	-2.57661	-6.09494	-0.0125831	0.0188902
0.482	0.423376	-2.56975	-6.03647	-0.0125714	0.0234976
0.483	0.420816	-2.5629	-5.97887	-0.0125551	0.0278356
0.484	0.418264	-2.55605	-5.92211	-0.0125344	0.031919
0.485	0.415718	-2.5492	-5.86614	-0.0125096	0.0357618
0.486	0.413179	-2.54236	-5.81095	-0.012481	0.0393769
0.487	0.410647	-2.53553	-5.75651	-0.0124488	0.0427767
0.488	0.408121	-2.52871	-5.7028	-0.0124147	0.0430237
0.489	0.405603	-2.52189	-5.64978	-0.0123808	0.0422674
0.49	0.403091	-2.51508	-5.59745	-0.0123476	0.0415477
0.491	0.400586	-2.50829	-5.54562	-0.0123151	0.0408629
0.492	0.398088	-2.50151	-5.49407	-0.0122831	0.0402112
0.493	0.395597	-2.49475	-5.44277	-0.0122518	0.0395907
0.494	0.393112	-2.488	-5.39171	-0.0122211	0.0389999
0.495	0.390634	-2.48127	-5.34089	-0.0121909	0.0384371
0.496	0.388163	-2.47456	-5.29032	-0.0121612	0.0379009
0.497	0.385698	-2.46787	-5.23999	-0.0121319	0.0373897
0.498	0.383241	-2.46119	-5.18991	-0.012104	0.0353387
0.499	0.380789	-2.45452	-5.14008	-0.0120783	0.0328815
0.5	0.378345	-2.44787	-5.09049	-0.012055	0.0305628
0.501	0.375907	-2.44125	-5.04108	-0.0120339	0.0283752
0.502	0.373476	-2.43464	-4.99173	-0.0120149	0.0263115
0.503	0.371051	-2.42805	-4.94242	-0.0119979	0.0243648
0.504	0.368633	-2.42147	-4.89318	-0.0119828	0.0225287
0.505	0.366221	-2.41492	-4.84401	-0.0119695	0.0207969
0.506	0.363816	-2.40839	-4.79491	-0.0119578	0.0191637
0.507	0.361417	-2.40187	-4.74591	-0.0119477	0.0176236
0.508	0.359025	-2.39538	-4.69701	-0.0119375	0.0191496
0.509	0.356639	-2.3889	-4.64821	-0.0119252	0.0215753
0.51	0.35426	-2.38244	-4.59953	-0.0119105	0.0238564
0.511	0.351887	-2.37599	-4.55113	-0.0118935	0.0260009
0.512	0.349521	-2.36955	-4.50322	-0.0118744	0.0280163
0.513	0.347161	-2.36313	-4.45584	-0.0118532	0.0299097
0.514	0.344808	-2.35671	-4.40898	-0.0118301	0.0316881
0.515	0.342461	-2.3503	-4.36261	-0.0118052	0.0333577
0.516	0.34012	-2.3439	-4.31673	-0.0117786	0.0349245
0.517	0.337786	-2.33752	-4.27131	-0.0117504	0.0363943
0.518	0.335458	-2.33114	-4.22636	-0.0117216	0.0360127
0.519	0.333136	-2.32478	-4.18186	-0.0116935	0.0350606
0.52	0.330821	-2.31842	-4.13779	-0.0116662	0.0341568
0.521	0.328512	-2.31208	-4.09405	-0.0116398	0.0332987
0.522	0.326209	-2.30576	-4.05052	-0.0116143	0.0324839
0.523	0.323913	-2.29945	-4.00715	-0.0115894	0.03171
0.524	0.321623	-2.29316	-3.96396	-0.0115654	0.0309748
0.525	0.319339	-2.28689	-3.92095	-0.0115419	0.0302761
0.526	0.317062	-2.28063	-3.87812	-0.0115192	0.0296119
0.527	0.31479	-2.27438	-3.83547	-0.011497	0.0289804
0.528	0.312525	-2.26815	-3.79301	-0.0114755	0.0284128
0.529	0.310266	-2.26194	-3.75074	-0.0114544	0.0278863
0.53	0.308014	-2.25574	-3.70866	-0.0114338	0.0273885
0.531	0.305767	-2.24956	-3.66677	-0.0114137	0.026918
0.532	0.303527	-2.24339	-3.62508	-0.011394	0.026473
0.533	0.301293	-2.23724	-3.58359	-0.0113747	0.0260522
0.534	0.299065	-2.2311	-3.54231	-0.0113557	0.0256543
0.535	0.296843	-2.22498	-3.50122	-0.0113371	0.0252779
0.536	0.294627	-2.21887	-3.46034	-0.0113189	0.0249219
0.537	0.292417	-2.21278	-3.41967	-0.0113009	0.0245851
0.538	0.290214	-2.2067	-3.3792	-0.0112839	0.0229708
0.539	0.288016	-2.20063	-3.33894	-0.0112687	0.0210188
0.54	0.285824	-2.19458	-3.29889	-0.0112554	0.0191804
0.541	0.283639	-2.18855	-3.25898	-0.0112439	0.0174492
0.542	0.281459	-2.18253	-3.21911	-0.011234	0.015819
0.543	0.279286	-2.17653	-3.17928	-0.0112257	0.0142842
0.544	0.277118	-2.17055	-3.13949	-0.0112189	0.0128392
0.545	0.274957	-2.16459	-3.09975	-0.0112135	0.0114788
0.546	0.272801	-2.15864	-3.06008	-0.0112093	0.0101983
0.547	0.270651	-2.15271	-3.02048	-0.0112064	0.0089929
0.548	0.268507	-2.14679	-2.98095	-0.0112026	0.0119204
0.549	0.266369	-2.14089	-2.94152	-0.0111951	0.0160217
0.55	0.264237	-2.13501	-2.90218	-0.0111835	0.019874
0.551	0.262111	-2.12913	-2.86316	-0.0111681	0.0234909
0.552	0.259991	-2.12326	-2.82476	-0.0111491	0.0268861
0.553	0.257876	-2.1174	-2.78703	-0.0111266	0.030072
0.554	0.255768	-2.11154	-2.74994	-0.011101	0.0330606
0.555	0.253665	-2.10569	-2.71346	-0.0110725	0.0358629
0.556	0.251568	-2.09984	-2.67758	-0.0110411	0.0384893
0.557	0.249477	-2.094	-2.64226	-0.0110071	0.0409498
0.558	0.247392	-2.08817	-2.6075	-0.0109708	0.0428795
0.559	0.245312	-2.08235	-2.57326	-0.0109326	0.0445601
0.56	0.243239	-2.07654	-2.53954	-0.0108927	0.0461308
0.561	0.241171	-2.07073	-2.50629	-0.0108513	0.0475977
0.562	0.239109	-2.06493	-2.47347	-0.0108084	0.0489666
0.563	0.237052	-2.05915	-2.44106	-0.0107641	0.050243
0.564	0.235002	-2.05337	-2.40904	-0.0107185	0.0514319
0.565	0.232957	-2.04761	-2.37742	-0.0106717	0.0525382
0.566	0.230918	-2.04185	-2.34617	-0.0106237	0.0535665
0.567	0.228885	-2.0361	-2.31528	-0.0105747	0.0545211
0.568	0.226858	-2.03037	-2.28476	-0.0105262	0.0527143
0.569	0.224836	-2.02465	-2.25458	-0.0104798	0.0501107
0.57	0.22282	-2.01894	-2.22473	-0.010436	0.0476552
0.571	0.220809	-2.01324	-2.19507	-0.0103946	0.0453399
0.572	0.218805	-2.00756	-2.16537	-0.0103555	0.0431571
0.573	0.216805	-2.0019	-2.13561	-0.0103184	0.0410992
0.574	0.214812	-1.99626	-2.1058	-0.0102834	0.0391594
0.575	0.212824	-1.99063	-2.07594	-0.0102503	0.0373309
0.576	0.210842	-1.98502	-2.04606	-0.0102189	0.0356074
0.577	0.208865	-1.97943	-2.01616	-0.0101892	0.0339829
0.578	0.206894	-1.97385	-1.98625	-0.0101603	0.0340427
0.579	0.204929	-1.96829	-1.95635	-0.0101309	0.0346233
0.58	0.202969	-1.96275	-1.92646	-0.010101	0.0351639
0.581	0.201014	-1.95722	-1.89669	-0.0100705	0.0356666
0.582	0.199065	-1.9517	-1.86716	-0.0100395	0.0361335
0.583	0.197122	-1.9462	-1.8379	-0.010008	0.0365667
0.584	0.195184	-1.9407	-1.80891	-0.009976	0.0369682
0.585	0.193251	-1.93522	-1.78017	-0.0099436	0.0373398
0.586	0.191324	-1.92974	-1.75168	-0.00991081	0.0376832
0.587	0.189403	-1.92428	-1.72345	-0.00987764	0.038
0.588	0.187487	-1.91883	-1.69546	-0.00984537	0.0358805
0.589	0.185576	-1.9134	-1.66771	-0.0098156	0.0330851
0.59	0.183671	-1.90797	-1.64019	-0.00978856	0.0304587
0.591	0.181771	-1.90256	-1.61277	-0.00976408	0.0279918
0.592	0.179876	-1.89717	-1.58525	-0.009742	0.025675
0.593	0.177987	-1.89179	-1.55761	-0.00972219	0.0234994
0.594	0.176104	-1.88644	-1.52986	-0.00970449	0.0214568
0.595	0.174225	-1.8811	-1.50201	-0.00968878	0.0195393
0.596	0.172352	-1.87577	-1.47409	-0.00967494	0.0177394
0.597	0.170484	-1.87047	-1.4461	-0.00966284	0.0160501
0.598	0.168622	-1.86518	-1.41807	-0.00965241	0.0144064
0.599	0.166764	-1.8599	-1.38999	-0.00964359	0.0128438
0.6	0.164912	-1.85464	-1.36189	-0.00963628	0.0113767
0.601	0.163066	-1.8494	-1.33377	-0.00963039	0.00999942
0.602	0.161224	-1.84417	-1.30564	-0.00962583	0.00870647
0.603	0.159388	-1.83895	-1.27751	-0.00962252	0.00749274
0.604	0.157557	-1.83375	-1.24938	-0.00962038	0.00635341
0.605	0.155731	-1.82857	-1.22127	-0.00961934	0.00528396
0.606	0.15391	-1.8234	-1.19318	-0.00961933	0.00428012
0.607	0.152094	-1.81824	-1.16512	-0.00962028	0.00333789
0.608	0.150284	-1.8131	-1.13711	-0.0096231	0.000570503
0.609	0.148478	-1.80797	-1.10913	-0.00962897	-0.00265003
0.61	0.146678	-1.80285	-1.08122	-0.00963799	-0.00566839
0.611	0.144883	-1.79776	-1.05324	-0.00964997	-0.0084969
0.612	0.143092	-1.79267	-1.02507	-0.0096647	-0.0111474
0.613	0.141307	-1.78761	-0.996697	-0.00968203	-0.013631
0.614	0.139527	-1.78257	-0.968137	-0.00970178	-0.0159582
0.615	0.137752	-1.77754	-0.939412	-0.00972381	-0.0181388
0.616	0.135982	-1.77253	-0.910542	-0.00974796	-0.0201822
0.617	0.134217	-1.76753	-0.881546	-0.0097741	-0.0220969
0.618	0.132457	-1.76255	-0.852441	-0.00980118	-0.0221117
0.619	0.130702	-1.75759	-0.823243	-0.00982794	-0.0215319
0.62	0.128952	-1.75264	-0.793968	-0.00985409	-0.0209863
0.621	0.127207	-1.7477	-0.764736	-0.00987968	-0.0204731
0.622	0.125466	-1.74277	-0.735696	-0.00990473	-0.01999
0.623	0.123731	-1.73786	-0.706878	-0.00992928	-0.0195353
0.624	0.122	-1.73295	-0.678277	-0.00995336	-0.0191071
0.625	0.120275	-1.72806	-0.649889	-0.00997698	-0.0187037
0.626	0.118554	-1.72317	-0.62171	-0.0100002	-0.0183237
0.627	0.116838	-1.71829	-0.593735	-0.010023	-0.0179654
0.628	0.115127	-1.71343	-0.565961	-0.010045	-0.0168844
0.629	0.113421	-1.70857	-0.538384	-0.0100658	-0.015623
0.63	0.11172	-1.70373	-0.511001	-0.0100854	-0.01444
0.631	0.110023	-1.6989	-0.483852	-0.0101037	-0.0133307
0.632	0.108332	-1.69407	-0.456991	-0.0101209	-0.0122904
0.633	0.106645	-1.68925	-0.430422	-0.0101371	-0.0113148
0.634	0.104963	-1.68444	-0.404135	-0.0101523	-0.0104001
0.635	0.103285	-1.67964	-0.378121	-0.0101665	-0.0095423
0.636	0.101613	-1.67485	-0.352371	-0.0101799	-0.008738
0.637	0.0999453	-1.67007	-0.326878	-0.0101925	-0.0079839
0.638	0.0982824	-1.66529	-0.301633	-0.0102041	-0.00687011
0.639	0.0966242	-1.66053	-0.276629	-0.0102144	-0.00568965
0.64	0.0949708	-1.65577	-0.25186	-0.0102236	-0.00458181
0.641	0.0933222	-1.65103	-0.227344	-0.0102317	-0.00354218
0.642	0.0916783	-1.64629	-0.203104	-0.0102388	-0.00256663
0.643	0.0900391	-1.64156	-0.17914	-0.0102448	-0.00165125
0.644	0.0884046	-1.63684	-0.155443	-0.0102499	-0.00079239
0.645	0.0867748	-1.63213	-0.132004	-0.0102541	1.33719e-05
0.646	0.0851497	-1.62743	-0.108815	-0.0102576	0.000769251
0.647	0.0835293	-1.62273	-0.0858697	-0.0102602	0.00147826
0.648	0.0819136	-1.61805	-0.06316	-0.0102617	0.00307151
0.649	0.0803026	-1.61337	-0.0406795	-0.0102614	0.00487533
0.65	0.0786962	-1.60871	-0.0184219	-0.0102592	0.00656787
0.651	0.0770945	-1.60405	0.00356313	-0.0102554	0.00815568
0.652	0.0754974	-1.5994	0.0252108	-0.01025	0.00964501
0.653	0.0739049	-1.59476	0.0465171	-0.0102431	0.0110417
0.654	0.0723171	-1.59012	0.0674948	-0.0102348	0.0123514
0.655	0.070734	-1.58549	0.0881561	-0.0102252	0.013579
0.656	0.0691554	-1.58087	0.108513	-0.0102144	0.0147296
0.657	0.0675814	-1.57626	0.128575	-0.0102023	0.0158077
0.658	0.0660121	-1.57165	0.148354	-0.0101875	0.0201493
0.659	0.0644473	-1.56705	0.167859	-0.0101678	0.0253282
0.66	0.0628872	-1.56247	0.1871	-0.0101429	0.0301833
0.661	0.0613316	-1.55788	0.205883	-0.0101133	0.0347326
0.662	0.0597806	-1.5533	0.223964	-0.0100791	0.038994
0.663	0.0582341	-1.54871	0.241315	-0.0100406	0.0429838
0.664	0.0566923	-1.54413	0.25797	-0.00999826	0.0467175
0.665	0.055155	-1.53955	0.273964	-0.00995216	0.0502096
0.666	0.0536224	-1.53497	0.289326	-0.0099026	0.0534736
0.667	0.0520942	-1.53039	0.304088	-0.0098498	0.0565224
0.668	0.0505707	-1.52582	0.318275	-0.00979552	0.0563625
0.669	0.0490517	-1.52125	0.331914	-0.00974192	0.0551996
0.67	0.0475373	-1.51669	0.34503	-0.00968944	0.0540963
0.671	0.0460275	-1.51213	0.357829	-0.00963804	0.0530497
0.672	0.0445221	-1.50759	0.370568	-0.00958766	0.0520568
0.673	0.0430213	-1.50306	0.3833	-0.00953824	0.0511145
0.674	0.041525	-1.49854	0.396021	-0.00948973	0.05022
0.675	0.0400333	-1.49404	0.408725	-0.00944209	0.0493705
0.676	0.0385459	-1.48955	0.421407	-0.00939528	0.0485637
0.677	0.0370631	-1.48507	0.434064	-0.00934924	0.047797
0.678	0.0355847	-1.4806	0.44669	-0.00930355	0.0478182
0.679	0.0341108	-1.47614	0.459282	-0.00925769	0.0480786
0.68	0.0326413	-1.4717	0.471835	-0.00921156	0.0483141
0.681	0.0311763	-1.46727	0.484299	-0.00916517	0.048526
0.682	0.0297156	-1.46284	0.496612	-0.00911856	0.0487157
0.683	0.0282594	-1.45843	0.508761	-0.00907174	0.0488845
0.684	0.0268076	-1.45403	0.52075	-0.00902474	0.0490336
0.685	0.0253601	-1.44963	0.532581	-0.00897757	0.049164
0.686	0.0239171	-1.44525	0.544258	-0.00893026	0.049277
0.687	0.0224784	-1.44088	0.555784	-0.00888282	0.0493735
0.688	0.0210441	-1.43651	0.567161	-0.00883598	0.0480827
0.689	0.0196141	-1.43216	0.578393	-0.00879064	0.0464102
0.69	0.0181884	-1.42781	0.589481	-0.00874693	0.0448374
0.691	0.0167671	-1.42348	0.600515	-0.00870476	0.0433588
0.692	0.0153501	-1.41916	0.611611	-0.00866404	0.0419689
0.693	0.0139374	-1.41486	0.622784	-0.00862467	0.0406624
0.694	0.012529	-1.41056	0.634026	-0.00858657	0.0394344
0.695	0.0111248	-1.40628	0.645326	-0.00854967	0.0382801
0.696	0.00972493	-1.40202	0.656675	-0.00851389	0.0371954
0.697	0.00832929	-1.39776	0.668064	-0.00847917	0.0361759
0.698	0.00693788	-1.39352	0.679485	-0.00844744	0.0313446
0.699	0.0055507	-1.38929	0.690931	-0.00842117	0.0255377
0.7	0.00416773	-1.38507	0.702395	-0.00840061	0.0201088
0.701	0.00278895	-1.38087	0.714121	-0.00838539	0.0150352
0.702	0.00141434	-1.37669	0.726423	-0.00837517	0.0102946
0.703	4.38706e-05	-1.37253	0.739338	-0.00836961	0.00586606
0.704	-0.00132247	-1.3684	0.752822	-0.00836841	0.00172979
0.705	-0.00268469	-1.36428	0.766834	-0.00837127	-0.00213295
0.706	-0.00404283	-1.36018	0.781335	-0.00837793	-0.00573981
0.707	-0.0053969	-1.3561	0.796287	-0.00838814	-0.0091074
0.708	-0.00674691	-1.35203	0.811657	-0.00839975	-0.00855583
0.709	-0.00809288	-1.34799	0.82741	-0.00841011	-0.00680854
0.71	-0.00943482	-1.34396	0.843516	-0.00841874	-0.00517292
0.711	-0.0107728	-1.33994	0.859704	-0.00842574	-0.00364222
0.712	-0.0121067	-1.33592	0.875641	-0.00843121	-0.00220964
0.713	-0.0134366	-1.33191	0.891265	-0.00843525	-0.000868831
0.714	-0.0147625	-1.32791	0.906588	-0.00843795	0.000386115
0.715	-0.0160844	-1.32392	0.921625	-0.00843938	0.00156072
0.716	-0.0174024	-1.31993	0.936389	-0.00843965	0.00266014
0.717	-0.0187163	-1.31594	0.950889	-0.00843881	0.00368919
0.718	-0.0200263	-1.31197	0.965139	-0.00843683	0.00484753
0.719	-0.0213323	-1.308	0.979148	-0.00843366	0.00599464
0.72	-0.0226344	-1.30404	0.992926	-0.00842934	0.00706562
0.721	-0.0239325	-1.30008	1.00647	-0.00842395	0.00806529
0.722	-0.0252267	-1.29614	1.01977	-0.00841755	0.00899818
0.723	-0.0265169	-1.2922	1.03283	-0.00841022	0.00986853
0.724	-0.0278032	-1.28826	1.04567	-0.00840202	0.0106803
0.725	-0.0290856	-1.28433	1.05829	-0.00839299	0.0114372
0.726	-0.030364	-1.28042	1.0707	-0.00838321	0.0121427
0.727	-0.0316386	-1.2765	1.08291	-0.00837271	0.0128001
0.728	-0.0329092	-1.2726	1.09493	-0.00836284	0.010922
0.729	-0.034176	-1.2687	1.10676	-0.00835527	0.00833877
0.73	-0.0354388	-1.26481	1.11841	-0.00835022	0.00592571
0.731	-0.0366979	-1.26094	1.13006	-0.00834754	0.00367231
0.732	-0.037953	-1.25707	1.1419	-0.00834708	0.00156838
0.733	-0.0392043	-1.25323	1.15399	-0.00834867	-0.000395684
0.734	-0.0404518	-1.24939	1.16628	-0.00835219	-0.0022289
0.735	-0.0416955	-1.24557	1.17878	-0.00835751	-0.00393971
0.736	-0.0429353	-1.24176	1.19146	-0.0083645	-0.00553607
0.737	-0.0441714	-1.23796	1.20429	-0.00837305	-0.00702541
0.738	-0.0454037	-1.23418	1.21728	-0.00838157	-0.00554042
0.739	-0.0466322	-1.23041	1.2304	-0.00838809	-0.00319601
0.74	-0.047857	-1.22665	1.24363	-0.00839228	-0.00100499
0.741	-0.049078	-1.2229	1.25678	-0.0083943	0.00104219
0.742	-0.0502953	-1.21915	1.2696	-0.00839427	0.00295476
0.743	-0.0515088	-1.2154	1.28204	-0.00839235	0.00474138
0.744	-0.0527186	-1.21166	1.29412	-0.00838865	0.0064101
0.745	-0.0539247	-1.20793	1.30586	-0.00838328	0.00796843
0.746	-0.055127	-1.2042	1.31728	-0.00837636	0.00942341
0.747	-0.0563256	-1.20048	1.32839	-0.00836799	0.0107816
0.748	-0.0575205	-1.19676	1.33922	-0.00835988	0.00893298
0.749	-0.0587117	-1.19304	1.34976	-0.00835415	0.00616892
0.75	-0.0598992	-1.18934	1.36004	-0.00835113	0.00358639
0.751	-0.061083	-1.18564	1.37028	-0.00835065	0.00117423
0.752	-0.0622631	-1.18196	1.38074	-0.00835254	-0.00107849
0.753	-0.0634396	-1.17829	1.39147	-0.00835664	-0.00318206
0.754	-0.0646124	-1.17463	1.40245	-0.0083628	-0.0051461
0.755	-0.0657816	-1.17099	1.41366	-0.00837089	-0.0069797
0.756	-0.0669471	-1.16736	1.42507	-0.00838078	-0.00869133
0.757	-0.0681091	-1.16375	1.43668	-0.00839235	-0.010289
0.758	-0.0692674	-1.16014	1.44846	-0.00840508	-0.0109919
0.759	-0.0704222	-1.15655	1.4604	-0.00841834	-0.0113842
0.76	-0.0715734	-1.15297	1.47248	-0.00843197	-0.0117482
0.761	-0.072721	-1.1494	1.48464	-0.00844596	-0.0120859
0.762	-0.0738651	-1.14584	1.49679	-0.00846026	-0.012399
0.763	-0.0750056	-1.14229	1.50893	-0.00847486	-0.012689
0.764	-0.0761426	-1.13875	1.52103	-0.00848973	-0.0129576
0.765	-0.077276	-1.13522	1.53311	-0.00850486	-0.0132061
0.766	-0.0784059	-1.13169	1.54516	-0.00852021	-0.0134358
0.767	-0.0795324	-1.12818	1.55717	-0.00853578	-0.0136479
0.768	-0.0806553	-1.12467	1.56915	-0.0085507	-0.0121988
0.769	-0.0817747	-1.12117	1.58108	-0.00856387	-0.0102953
0.77	-0.0828906	-1.11768	1.59298	-0.00857515	-0.00851448
0.771	-0.0840031	-1.1142	1.60472	-0.00858466	-0.00684851
0.772	-0.0851121	-1.11072	1.61618	-0.00859252	-0.00528998
0.773	-0.0862176	-1.10724	1.62733	-0.00859882	-0.00383195
0.774	-0.0873196	-1.10377	1.63818	-0.00860366	-0.00246794
0.775	-0.0884182	-1.10031	1.64876	-0.00860715	-0.00119192
0.776	-0.0895133	-1.09685	1.65908	-0.00860937	1.75127e-06
0.777	-0.090605	-1.0934	1.66914	-0.00861039	0.00111833
0.778	-0.0916932	-1.08995	1.67897	-0.0086106	0.00157693
0.779	-0.092778	-1.0865	1.68856	-0.00861045	0.00181098
0.78	-0.0938594	-1.08307	1.69795	-0.00861006	0.00202975
0.781	-0.0949373	-1.07964	1.70716	-0.00860945	0.00223431
0.782	-0.0960118	-1.07621	1.71626	-0.00860862	0.00242556
0.783	-0.0970829	-1.0728	1.72527	-0.00860759	0.00260434
0.784	-0.0981506	-1.06939	1.73418	-0.00860637	0.00277147
0.785	-0.0992149	-1.06599	1.743	-0.00860498	0.00292767
0.786	-0.100276	-1.0626	1.75174	-0.00860342	0.00307365
0.787	-0.101333	-1.05921	1.76039	-0.0086017	0.00321006
0.788	-0.102387	-1.05584	1.76895	-0.00859921	0.00455876
0.789	-0.103438	-1.05247	1.77743	-0.00859515	0.00622588
0.79	-0.104486	-1.0491	1.78582	-0.00858944	0.00778447
0.791	-0.10553	-1.04575	1.79406	-0.00858218	0.00924122
0.792	-0.10657	-1.0424	1.80204	-0.00857346	0.0106025
0.793	-0.107608	-1.03905	1.80974	-0.00856339	0.0118744
0.794	-0.108642	-1.03571	1.81718	-0.00855206	0.0130624
0.795	-0.109673	-1.03237	1.82437	-0.00853954	0.0141717
0.796	-0.1107	-1.02904	1.83133	-0.00852591	0.0152074
0.797	-0.111724	-1.02572	1.83807	-0.00851125	0.016174
0.798	-0.112745	-1.0224	1.84459	-0.00849585	0.016632
0.799	-0.113762	-1.01908	1.85091	-0.00848008	0.0169103
0.8	-0.114776	-1.01577	1.85703	-0.00846402	0.0171678
0.801	-0.115787	-1.01247	1.863	-0.00844769	0.017406
0.802	-0.116795	-1.00918	1.86886	-0.00843112	0.0176261
0.803	-0.117799	-1.00589	1.87462	-0.00841432	0.0178292
0.804	-0.1188	-1.00261	1.88029	-0.00839731	0.0180164
0.805	-0.119798	-0.999336	1.88586	-0.00838011	0.0181886
0.806	-0.120792	-0.996071	1.89135	-0.00836273	0.0183468
0.807	-0.121783	-0.992813	1.89675	-0.00834519	0.0184919
0.808	-0.122771	-0.989562	1.90206	-0.00832688	0.0198063
0.809	-0.123756	-0.986319	1.90729	-0.00830705	0.0214258
0.81	-0.124737	-0.983083	1.91244	-0.00828561	0.0229377
0.811	-0.125716	-0.979853	1.91743	-0.00826266	0.0243485
0.812	-0.126691	-0.976627	1.92217	-0.00823832	0.0256644
0.813	-0.127662	-0.973406	1.92664	-0.00821266	0.0268912
0.814	-0.128631	-0.97019	1.93085	-0.00818578	0.0280345
0.815	-0.129596	-0.966979	1.93482	-0.00815776	0.0290994
0.816	-0.130559	-0.963772	1.93856	-0.00812868	0.0300907
0.817	-0.131518	-0.960571	1.94208	-0.00809862	0.0310129
0.818	-0.132473	-0.957376	1.94539	-0.00806902	0.0291771
0.819	-0.133426	-0.954186	1.9485	-0.00804173	0.026564
0.82	-0.134375	-0.951002	1.95141	-0.008017	0.0241211
0.821	-0.135322	-0.947827	1.95434	-0.00799468	0.0218382
0.822	-0.136265	-0.944665	1.9575	-0.0079746	0.0197053
0.823	-0.137205	-0.941516	1.96094	-0.00795663	0.017713
0.824	-0.138141	-0.938379	1.96464	-0.00794061	0.0158524
0.825	-0.139075	-0.935254	1.96859	-0.00792643	0.0141152
0.826	-0.140006	-0.932141	1.97275	-0.00791395	0.0124935
0.827	-0.140933	-0.929039	1.97712	-0.00790306	0.0109799
0.828	-0.141858	-0.925948	1.98168	-0.00789362	0.00964831
0.829	-0.142779	-0.922868	1.98641	-0.00788547	0.00843182
0.83	-0.143697	-0.919798	1.99131	-0.00787852	0.00729567
0.831	-0.144612	-0.916739	1.99634	-0.00787268	0.00623464
0.832	-0.145525	-0.913689	2.0015	-0.00786789	0.00524389
0.833	-0.146434	-0.910649	2.00676	-0.00786406	0.00431884
0.834	-0.14734	-0.907619	2.01212	-0.00786114	0.00345523
0.835	-0.148243	-0.904598	2.01758	-0.00785906	0.00264906
0.836	-0.149143	-0.901586	2.02312	-0.00785777	0.00189658
0.837	-0.15004	-0.898583	2.02872	-0.00785722	0.00119427
0.838	-0.150934	-0.895588	2.0344	-0.00785531	0.00449651
0.839	-0.151825	-0.892603	2.04013	-0.0078494	0.00889267
0.84	-0.152713	-0.889626	2.04592	-0.00783915	0.0129929
0.841	-0.153599	-0.886652	2.05148	-0.00782484	0.0168158
0.842	-0.154481	-0.883676	2.05646	-0.00780674	0.020379
0.843	-0.15536	-0.880699	2.06082	-0.00778512	0.023699
0.844	-0.156236	-0.877721	2.06459	-0.00776021	0.0267913
0.845	-0.157109	-0.874743	2.0678	-0.00773224	0.02967
0.846	-0.15798	-0.871765	2.0705	-0.00770142	0.0323486
0.847	-0.158847	-0.868788	2.07271	-0.00766795	0.0348395
0.848	-0.159711	-0.865812	2.07445	-0.00763285	0.0355229
0.849	-0.160573	-0.862837	2.07577	-0.00759737	0.0356108
0.85	-0.161431	-0.859864	2.07667	-0.0075618	0.0356861
0.851	-0.162286	-0.856897	2.0773	-0.00752615	0.0357498
0.852	-0.163139	-0.853936	2.07782	-0.00749042	0.0358027
0.853	-0.163988	-0.850982	2.07827	-0.00745464	0.0358455
0.854	-0.164835	-0.848035	2.07866	-0.00741881	0.0358788
0.855	-0.165679	-0.845095	2.07899	-0.00738294	0.0359032
0.856	-0.166519	-0.842162	2.07925	-0.00734704	0.0359192
0.857	-0.167357	-0.839236	2.07945	-0.00731112	0.0359274
0.858	-0.168192	-0.836317	2.07959	-0.00727498	0.0363145
0.859	-0.169024	-0.833405	2.07967	-0.00723839	0.0367951
0.86	-0.169853	-0.8305	2.0797	-0.00720132	0.0372334
0.861	-0.170679	-0.827601	2.07964	-0.00716381	0.0376322
0.862	-0.171502	-0.824709	2.07947	-0.0071259	0.037994
0.863	-0.172323	-0.821823	2.07918	-0.00708763	0.038321
0.864	-0.17314	-0.818942	2.07877	-0.00704903	0.0386155
0.865	-0.173955	-0.816068	2.07825	-0.00701014	0.0388795
0.866	-0.174767	-0.813201	2.07763	-0.00697098	0.0391151
0.867	-0.175576	-0.810339	2.07691	-0.00693159	0.0393239
0.868	-0.176382	-0.807484	2.0761	-0.00689042	0.0425211
0.869	-0.177185	-0.804636	2.07519	-0.00684554	0.0464851
0.87	-0.177985	-0.801794	2.0742	-0.00679674	0.0501589
0.871	-0.178783	-0.798954	2.0729	-0.00674432	0.0535598
0.872	-0.179577	-0.796113	2.07103	-0.00668853	0.0567048
0.873	-0.180369	-0.793271	2.06856	-0.00662963	0.0596094
0.874	-0.181158	-0.790429	2.0655	-0.00656786	0.0622885
0.875	-0.181945	-0.787587	2.06191	-0.00650344	0.0647555
0.876	-0.182728	-0.784746	2.05782	-0.00643659	0.0670234
0.877	-0.183508	-0.781907	2.05324	-0.00636749	0.0691042
0.878	-0.184286	-0.779069	2.04821	-0.00629904	0.0658162
0.879	-0.185061	-0.776233	2.04276	-0.00623479	0.0610145
0.88	-0.185833	-0.7734	2.03691	-0.00617526	0.0565371
0.881	-0.186602	-0.770577	2.03106	-0.00612016	0.0523649
0.882	-0.187368	-0.767771	2.02574	-0.00606917	0.048479
0.883	-0.188132	-0.764982	2.02103	-0.00602202	0.044861
0.884	-0.188893	-0.762207	2.0169	-0.00597843	0.041494
0.885	-0.189651	-0.759448	2.0133	-0.00593817	0.0383616
0.886	-0.190406	-0.756702	2.0102	-0.00590099	0.0354484
0.887	-0.191159	-0.753971	2.00756	-0.00586669	0.0327401
0.888	-0.191909	-0.751252	2.00535	-0.00583621	0.0280126
0.889	-0.192656	-0.748547	2.00355	-0.00581079	0.0228931
0.89	-0.1934	-0.745853	2.00212	-0.00579042	0.0181473
0.891	-0.194142	-0.743175	2.00121	-0.00577473	0.0137497
0.892	-0.194881	-0.740514	2.00101	-0.00576338	0.00967609
0.893	-0.195618	-0.737869	2.00152	-0.00575604	0.00590346
0.894	-0.196352	-0.735239	2.00268	-0.00575242	0.00241032
0.895	-0.197083	-0.732625	2.00445	-0.00575224	-0.000823473
0.896	-0.197812	-0.730025	2.00678	-0.00575525	-0.00381675
0.897	-0.198538	-0.727438	2.00964	-0.0057612	-0.00658712
0.898	-0.199262	-0.724865	2.01298	-0.00576821	-0.005919
0.899	-0.199983	-0.722304	2.01676	-0.00577395	-0.00422479
0.9	-0.200701	-0.719755	2.02095	-0.00577802	-0.00265421
0.901	-0.201417	-0.717213	2.02527	-0.00578054	-0.0011988
0.902	-0.202131	-0.714673	2.02937	-0.00578161	0.000149843
0.903	-0.202841	-0.712137	2.03319	-0.00578134	0.00139949
0.904	-0.20355	-0.709604	2.03675	-0.00577984	0.00255732
0.905	-0.204256	-0.707074	2.04007	-0.00577719	0.00362996
0.906	-0.204959	-0.704547	2.04315	-0.00577347	0.00462358
0.907	-0.20566	-0.702025	2.04603	-0.00576877	0.00554385
0.908	-0.206358	-0.699506	2.0487	-0.00576297	0.00673715
0.909	-0.207054	-0.696991	2.05118	-0.00575593	0.00795402
0.91	-0.207747	-0.694481	2.05349	-0.00574769	0.00907871
0.911	-0.208438	-0.691974	2.0556	-0.00573833	0.0101177
0.912	-0.209126	-0.689471	2.0575	-0.00572794	0.0110772
0.913	-0.209811	-0.686972	2.05919	-0.0057166	0.0119628
0.914	-0.210495	-0.684476	2.06068	-0.00570439	0.0127797
0.915	-0.211175	-0.681985	2.06199	-0.00569136	0.0135329
0.916	-0.211854	-0.679498	2.06313	-0.00567759	0.0142269
0.917	-0.212529	-0.677015	2.0641	-0.00566312	0.0148657
0.918	-0.213203	-0.674537	2.06492	-0.00564838	0.0147711
0.919	-0.213874	-0.672064	2.0656	-0.00563385	0.0144554
0.92	-0.214542	-0.669595	2.06614	-0.00561963	0.0141625
0.921	-0.215208	-0.667132	2.06662	-0.00560569	0.0138909
0.922	-0.215871	-0.664676	2.06709	-0.00559202	0.0136392
0.923	-0.216532	-0.662226	2.06758	-0.00557858	0.0134059
0.924	-0.217191	-0.659783	2.06808	-0.00556538	0.0131897
0.925	-0.217847	-0.657346	2.06859	-0.00555238	0.0129894
0.926	-0.218501	-0.654916	2.0691	-0.00553957	0.0128038
0.927	-0.219152	-0.652492	2.06962	-0.00552695	0.0126319
0.928	-0.219801	-0.650075	2.07015	-0.00551401	0.0133856
0.929	-0.220447	-0.647664	2.07067	-0.00550016	0.0143854
0.93	-0.221091	-0.645259	2.07119	-0.00548531	0.0153089
0.931	-0.221733	-0.642859	2.07164	-0.00546955	0.0161615
0.932	-0.222372	-0.640463	2.07192	-0.00545295	0.0169481
0.933	-0.223009	-0.638071	2.07202	-0.00543556	0.0176735
0.934	-0.223644	-0.635683	2.07195	-0.00541745	0.018342
0.935	-0.224276	-0.633299	2.07172	-0.00539868	0.0189577
0.936	-0.224906	-0.63092	2.07134	-0.0053793	0.0195242
0.937	-0.225533	-0.628545	2.07083	-0.00535936	0.0200451
0.938	-0.226158	-0.626175	2.07018	-0.00533724	0.0237005
0.939	-0.226781	-0.623809	2.06941	-0.00531092	0.0281278
0.94	-0.227401	-0.621448	2.06852	-0.00528024	0.0322102
0.941	-0.228019	-0.619087	2.06727	-0.00524553	0.0359712
0.942	-0.228634	-0.616723	2.06534	-0.00520711	0.0394327
0.943	-0.229247	-0.614357	2.0627	-0.00516527	0.0426152
0.944	-0.229858	-0.611988	2.05941	-0.00512029	0.0455377
0.945	-0.230467	-0.609618	2.05549	-0.00507242	0.0482175
0.946	-0.231073	-0.607247	2.05101	-0.00502191	0.0506709
0.947	-0.231676	-0.604876	2.04598	-0.00496898	0.052913
0.948	-0.232278	-0.602505	2.04046	-0.00491583	0.0511327
0.949	-0.232877	-0.600135	2.03446	-0.00486516	0.0481996
0.95	-0.233473	-0.597766	2.02803	-0.00481737	0.0454765
0.951	-0.234067	-0.595404	2.0215	-0.00477226	0.04295
0.952	-0.234659	-0.593054	2.01531	-0.00472964	0.0406066
0.953	-0.235249	-0.590715	2.00951	-0.00468934	0.0384339
0.954	-0.235836	-0.588387	2.0041	-0.00465118	0.0364199
0.955	-0.236421	-0.586071	1.99902	-0.004615	0.0345534
0.956	-0.237004	-0.583764	1.99427	-0.00458067	0.0328242
0.957	-0.237584	-0.581468	1.98982	-0.00454804	0.0312224
0.958	-0.238162	-0.579181	1.98565	-0.00451874	0.0263677
0.959	-0.238738	-0.576903	1.98174	-0.00449486	0.0207762
0.96	-0.239311	-0.574634	1.97805	-0.00447649	0.0156298
0.961	-0.239883	-0.572379	1.97488	-0.00446318	0.0108958
0.962	-0.240452	-0.570141	1.97255	-0.00445454	0.00654276
0.963	-0.241018	-0.567919	1.97109	-0.00445019	0.00254124
0.964	-0.241583	-0.565713	1.97044	-0.00444978	-0.00113621
0.965	-0.242145	-0.563522	1.97052	-0.004453	-0.0045152
0.966	-0.242706	-0.561344	1.97128	-0.00445954	-0.00761954
0.967	-0.243264	-0.559179	1.97267	-0.00446913	-0.0104713
0.968	-0.24382	-0.557027	1.97463	-0.00447969	-0.00953856
0.969	-0.244374	-0.554887	1.97712	-0.00448865	-0.00749988
0.97	-0.244925	-0.552758	1.98009	-0.00449561	-0.00562417
0.971	-0.245475	-0.550635	1.9832	-0.00450072	-0.00389908
0.972	-0.246022	-0.548513	1.98603	-0.00450412	-0.00231257
0.973	-0.246568	-0.546392	1.98852	-0.00450595	-0.000853637
0.974	-0.247111	-0.544272	1.99069	-0.00450635	0.000487838
0.975	-0.247652	-0.542155	1.99256	-0.00450541	0.00172112
0.976	-0.248191	-0.54004	1.99416	-0.00450326	0.00285472
0.977	-0.248728	-0.537927	1.9955	-0.00449999	0.00389644
0.978	-0.249263	-0.535817	1.99661	-0.00449536	0.00548588
0.979	-0.249795	-0.53371	1.99751	-0.00448903	0.00715541
0.98	-0.250326	-0.531606	1.9982	-0.00448107	0.00868788
0.981	-0.250854	-0.529504	1.99865	-0.00447159	0.0100938
0.982	-0.251381	-0.527404	1.99881	-0.00446072	0.0113829
0.983	-0.251905	-0.525306	1.99868	-0.00444858	0.0125641
0.984	-0.252427	-0.523211	1.99829	-0.00443527	0.0136458
0.985	-0.252947	-0.521117	1.99765	-0.00442089	0.0146355
0.986	-0.253465	-0.519027	1.99678	-0.00440554	0.0155403
0.987	-0.253981	-0.516939	1.99569	-0.00438929	0.0163666
0.988	-0.254495	-0.514855	1.99441	-0.00437446	0.0128483
0.989	-0.255007	-0.512774	1.99295	-0.00436389	0.00819505
0.99	-0.255516	-0.510696	1.99132	-0.0043579	0.00391973
0.991	-0.256024	-0.508628	1.9899	-0.00435612	-6.35474e-06
0.992	-0.256529	-0.506575	1.98917	-0.00435821	-0.00361088
0.993	-0.257033	-0.504536	1.98917	-0.00436385	-0.00691961
0.994	-0.257534	-0.50251	1.98985	-0.00437274	-0.00995645
0.995	-0.258034	-0.500497	1.99115	-0.00438463	-0.0127436
0.996	-0.258531	-0.498496	1.99303	-0.00439926	-0.0153014
0.997	-0.259027	-0.496506	1.99543	-0.00441641	-0.017649
0.998	-0.25952	-0.494527	1.99831	-0.00443273	-0.0137959
0.999	-0.260012	-0.492559	2.00163	-0.00444413	-0.00825848
1	-0.260502	-0.4906	2.00535	-0.00445008	-0.00316795
1.001	-0.260989	-0.488642	2.00891	-0.00445101	0.00151035
1.002	-0.261475	-0.486678	2.01165	-0.00444732	0.00580909
1.003	-0.261959	-0.484708	2.01349	-0.00443939	0.00975804
1.004	-0.26244	-0.482733	2.01448	-0.00442757	0.0133843
1.005	-0.26292	-0.480753	2.0147	-0.00441216	0.0167127
1.006	-0.263398	-0.478771	2.01421	-0.00439348	0.0197658
1.007	-0.263874	-0.476786	2.01306	-0.00437178	0.0225645
1.008	-0.264348	-0.474799	2.01131	-0.00434793	0.0239831
1.009	-0.264819	-0.47281	2.00899	-0.00432288	0.0248981
1.01	-0.265289	-0.470821	2.00615	-0.00429693	0.02573
1.011	-0.265757	-0.468832	2.00294	-0.00427017	0.0264852
1.012	-0.266223	-0.466847	1.9995	-0.00424265	0.0271695
1.013	-0.266687	-0.464865	1.99588	-0.00421446	0.027788
1.014	-0.267149	-0.462887	1.9921	-0.00418567	0.0283459
1.015	-0.267609	-0.460912	1.98817	-0.00415632	0.0288475
1.016	-0.268067	-0.458941	1.9841	-0.00412648	0.029297
1.017	-0.268523	-0.456973	1.9799	-0.00409619	0.0296984
1.018	-0.268977	-0.45501	1.97557	-0.00406549	0.0301041
1.019	-0.269429	-0.45305	1.97114	-0.00403437	0.030481
1.02	-0.269879	-0.451095	1.96659	-0.00400289	0.0308151
1.021	-0.270327	-0.449144	1.96195	-0.00397107	0.0311097
1.022	-0.270773	-0.447197	1.95721	-0.00393897	0.0313677
1.023	-0.271217	-0.445254	1.95237	-0.00390661	0.0315918
1.024	-0.27166	-0.443315	1.94744	-0.00387403	0.0317846
1.025	-0.2721	-0.441381	1.94244	-0.00384127	0.0319485
1.026	-0.272539	-0.439451	1.93735	-0.00380834	0.0320857
1.027	-0.272975	-0.437526	1.9322	-0.00377528	0.0321981
1.028	-0.27341	-0.435605	1.92698	-0.00374405	0.0285631
1.029	-0.273843	-0.433689	1.92169	-0.00371711	0.0239926
1.03	-0.274273	-0.431777	1.91635	-0.00369467	0.0198065
1.031	-0.274702	-0.429875	1.9113	-0.00367634	0.0159753
1.032	-0.275129	-0.427988	1.90696	-0.00366179	0.012471
1.033	-0.275555	-0.426114	1.90338	-0.00365069	0.00926714
1.034	-0.275978	-0.424253	1.90051	-0.00364275	0.00633926
1.035	-0.276399	-0.422404	1.89827	-0.00363768	0.00366459
1.036	-0.276819	-0.420567	1.89663	-0.00363525	0.00122205
1.037	-0.277237	-0.41874	1.89553	-0.00363523	-0.00100783
1.038	-0.277653	-0.416924	1.89492	-0.00363578	4.12712e-05
1.039	-0.278067	-0.415117	1.89476	-0.00363472	0.0020246
1.04	-0.27848	-0.41332	1.89502	-0.0036317	0.00383744
1.041	-0.27889	-0.411527	1.89537	-0.0036269	0.00549334
1.042	-0.279299	-0.409735	1.89542	-0.00362047	0.00700537
1.043	-0.279706	-0.407943	1.89512	-0.00361254	0.00838548
1.044	-0.280111	-0.406153	1.89449	-0.00360326	0.00964458
1.045	-0.280515	-0.404363	1.89356	-0.00359273	0.0107926
1.046	-0.280917	-0.402576	1.89236	-0.00358107	0.0118388
1.047	-0.281316	-0.40079	1.89091	-0.00356838	0.0127914
1.048	-0.281715	-0.399007	1.88922	-0.00355378	0.0155001
1.049	-0.282111	-0.397225	1.88732	-0.00353617	0.0185806
1.05	-0.282505	-0.395447	1.88522	-0.00351552	0.0213878
1.051	-0.282898	-0.393668	1.88276	-0.00349211	0.0239429
1.052	-0.283289	-0.391888	1.87976	-0.00346619	0.026266
1.053	-0.283678	-0.390106	1.8762	-0.00343797	0.0283755
1.054	-0.284066	-0.388323	1.87212	-0.00340768	0.030288
1.055	-0.284452	-0.38654	1.86757	-0.00337551	0.0320189
1.056	-0.284835	-0.384757	1.86258	-0.00334163	0.0335824
1.057	-0.285217	-0.382975	1.85719	-0.00330621	0.0349915
1.058	-0.285598	-0.381193	1.85143	-0.00327049	0.0341872
1.059	-0.285976	-0.379413	1.84532	-0.00323596	0.0327505
1.06	-0.286353	-0.377634	1.8389	-0.00320285	0.0314257
1.061	-0.286728	-0.37586	1.83239	-0.00317103	0.0302045
1.062	-0.287101	-0.374094	1.82606	-0.00314043	0.0290789
1.063	-0.287473	-0.372335	1.81994	-0.00311093	0.0280412
1.064	-0.287842	-0.370583	1.81404	-0.00308245	0.0270844
1.065	-0.28821	-0.368838	1.80832	-0.00305492	0.0262021
1.066	-0.288577	-0.367099	1.80277	-0.00302826	0.0253882
1.067	-0.288941	-0.365367	1.79739	-0.0030024	0.0246372
1.068	-0.289304	-0.363642	1.79215	-0.00297796	0.0226649
1.069	-0.289665	-0.361922	1.78705	-0.0029557	0.0204406
1.07	-0.290024	-0.360209	1.78206	-0.00293562	0.0184136
1.071	-0.290382	-0.358503	1.77732	-0.00291754	0.0165677
1.072	-0.290738	-0.356806	1.77297	-0.00290128	0.0148875
1.073	-0.291092	-0.355118	1.769	-0.00288667	0.0133588
1.074	-0.291445	-0.353438	1.7654	-0.00287356	0.0119685
1.075	-0.291796	-0.351766	1.76212	-0.00286183	0.0107045
1.076	-0.292145	-0.350102	1.75915	-0.00285133	0.00955591
1.077	-0.292493	-0.348444	1.75644	-0.00284196	0.0085124
1.078	-0.292839	-0.346794	1.75398	-0.00283352	0.00775694
1.079	-0.293183	-0.34515	1.75175	-0.00282579	0.0071337
1.08	-0.293526	-0.343513	1.74972	-0.00281867	0.00656658
1.081	-0.293867	-0.341882	1.74786	-0.00281211	0.00605051
1.082	-0.294206	-0.340256	1.74612	-0.00280605	0.00558091
1.083	-0.294544	-0.338636	1.74449	-0.00280045	0.00515361
1.084	-0.29488	-0.337021	1.74296	-0.00279528	0.0047648
1.085	-0.295215	-0.335411	1.74152	-0.00279049	0.00441101
1.086	-0.295548	-0.333806	1.74016	-0.00278604	0.00408907
1.087	-0.295879	-0.332206	1.73887	-0.00278191	0.00379609
1.088	-0.296209	-0.330611	1.73764	-0.00277764	0.00435551
1.089	-0.296537	-0.329021	1.73648	-0.00277265	0.00513516
1.09	-0.296864	-0.327435	1.73537	-0.0027669	0.00584033
1.091	-0.297189	-0.325853	1.73422	-0.00276046	0.00647754
1.092	-0.297512	-0.324273	1.73293	-0.00275338	0.00705293
1.093	-0.297834	-0.322696	1.73148	-0.00274575	0.00757209
1.094	-0.298155	-0.321122	1.72989	-0.0027376	0.00804009
1.095	-0.298473	-0.319551	1.72817	-0.00272898	0.00846154
1.096	-0.298791	-0.317982	1.72633	-0.00271996	0.00884064
1.097	-0.299106	-0.316417	1.72438	-0.00271056	0.0091812
1.098	-0.29942	-0.314855	1.72233	-0.00270125	0.00867676
1.099	-0.299733	-0.313296	1.7202	-0.00269259	0.00794985
1.1	-0.300044	-0.31174	1.71798	-0.00268464	0.00729063
1.101	-0.300353	-0.310189	1.71577	-0.00267734	0.00669321
1.102	-0.300661	-0.308643	1.71368	-0.00267063	0.00615196
1.103	-0.300967	-0.307103	1.71172	-0.00266445	0.00566178
1.104	-0.301272	-0.305568	1.70987	-0.00265875	0.00521797
1.105	-0.301576	-0.304038	1.70813	-0.00265349	0.00481629
1.106	-0.301877	-0.302513	1.70649	-0.00264861	0.00445287
1.107	-0.302178	-0.300993	1.70494	-0.0026441	0.00412417
1.108	-0.302476	-0.299478	1.70346	-0.00263829	0.00690429
1.109	-0.302773	-0.297968	1.70206	-0.00262916	0.0104375
1.11	-0.303069	-0.296462	1.70071	-0.00261655	0.01363
1.111	-0.303363	-0.294957	1.69911	-0.00260081	0.0165114
1.112	-0.303656	-0.293448	1.69684	-0.00258223	0.0191093
1.113	-0.303947	-0.291936	1.69389	-0.0025611	0.0214486
1.114	-0.304237	-0.290422	1.6903	-0.00253767	0.0235519
1.115	-0.304525	-0.288906	1.68613	-0.00251217	0.0254396
1.116	-0.304812	-0.287389	1.68144	-0.00248481	0.0271301
1.117	-0.305097	-0.285872	1.67627	-0.0024558	0.0286405
1.118	-0.30538	-0.284355	1.67066	-0.00242536	0.0298781
1.119	-0.305662	-0.282838	1.66465	-0.00239373	0.0309386
1.12	-0.305943	-0.281322	1.65828	-0.00236105	0.0318729
1.121	-0.306222	-0.279807	1.65159	-0.00232747	0.0326917
1.122	-0.3065	-0.278294	1.64461	-0.00229308	0.0334049
1.123	-0.306776	-0.276783	1.63739	-0.00225799	0.0340212
1.124	-0.30705	-0.275274	1.62993	-0.00222231	0.034549
1.125	-0.307323	-0.273768	1.62227	-0.00218611	0.0349956
1.126	-0.307595	-0.272264	1.61441	-0.00214948	0.035368
1.127	-0.307865	-0.270763	1.60638	-0.00211249	0.0356724
1.128	-0.308133	-0.269264	1.59819	-0.00207592	0.0345569
1.129	-0.3084	-0.267769	1.58986	-0.00204071	0.0330788
1.13	-0.308666	-0.266278	1.58139	-0.00200696	0.0317279
1.131	-0.30893	-0.264791	1.57295	-0.00197454	0.0304936
1.132	-0.309192	-0.263312	1.56475	-0.00194333	0.0293656
1.133	-0.309454	-0.261839	1.55681	-0.00191324	0.0283346
1.134	-0.309713	-0.260373	1.5491	-0.00188416	0.0273917
1.135	-0.309971	-0.258913	1.5416	-0.00185601	0.026529
1.136	-0.310228	-0.257459	1.53431	-0.00182871	0.0257391
1.137	-0.310483	-0.256011	1.52719	-0.00180219	0.0250155
1.138	-0.310737	-0.254569	1.52023	-0.0017781	0.0211109
1.139	-0.31099	-0.253132	1.51342	-0.00175848	0.0165457
1.14	-0.311241	-0.2517	1.50674	-0.00174333	0.0124709
1.141	-0.31149	-0.250278	1.50057	-0.00173217	0.00883883
1.142	-0.311738	-0.24887	1.49537	-0.00172458	0.00560445
1.143	-0.311985	-0.247474	1.49115	-0.00172016	0.00272648
1.144	-0.312231	-0.246089	1.48782	-0.00171856	0.000167234
1.145	-0.312475	-0.244715	1.48529	-0.00171947	-0.00210746
1.146	-0.312717	-0.243351	1.48347	-0.00172261	-0.00412849
1.147	-0.312959	-0.241996	1.48229	-0.00172774	-0.00592372
1.148	-0.313199	-0.240649	1.48167	-0.00173394	-0.00625062
1.149	-0.313437	-0.23931	1.48155	-0.00174022	-0.00612002
1.15	-0.313674	-0.237979	1.48188	-0.00174638	-0.00600196
1.151	-0.31391	-0.236653	1.48246	-0.00175242	-0.00589551
1.152	-0.314145	-0.23533	1.48305	-0.00175835	-0.0057994
1.153	-0.314379	-0.23401	1.4836	-0.00176419	-0.00571249
1.154	-0.314611	-0.232693	1.48413	-0.00176994	-0.00563374
1.155	-0.314841	-0.23138	1.48464	-0.00177561	-0.00556227
1.156	-0.315071	-0.23007	1.48512	-0.00178121	-0.00549726
1.157	-0.315299	-0.228763	1.48557	-0.00178675	-0.00543801
1.158	-0.315526	-0.22746	1.48601	-0.00179169	-0.00436304
1.159	-0.315751	-0.22616	1.48643	-0.00179537	-0.00306494
1.16	-0.315975	-0.224863	1.48684	-0.00179778	-0.0019055
1.161	-0.316198	-0.223568	1.4871	-0.00179905	-0.00087014
1.162	-0.31642	-0.222274	1.48709	-0.0017993	5.44327e-05
1.163	-0.31664	-0.220981	1.48679	-0.00179864	0.000880028
1.164	-0.316859	-0.219689	1.48623	-0.00179718	0.00161715
1.165	-0.317077	-0.218398	1.48544	-0.00179498	0.00227516
1.166	-0.317293	-0.217109	1.48445	-0.00179215	0.00286239
1.167	-0.317509	-0.215822	1.48328	-0.00178873	0.00338628
1.168	-0.317723	-0.214537	1.48194	-0.00178483	0.0037933
1.169	-0.317935	-0.213254	1.48045	-0.00178054	0.00413577
1.17	-0.318146	-0.211974	1.47883	-0.00177592	0.00444029
1.171	-0.318357	-0.210695	1.4771	-0.001771	0.00471084
1.172	-0.318565	-0.20942	1.47528	-0.00176581	0.00495097
1.173	-0.318773	-0.208147	1.47338	-0.00176038	0.00516386
1.174	-0.318979	-0.206877	1.4714	-0.00175475	0.00535235
1.175	-0.319184	-0.20561	1.46937	-0.00174893	0.00551899
1.176	-0.319388	-0.204346	1.46728	-0.00174295	0.00566606
1.177	-0.31959	-0.203085	1.46513	-0.00173682	0.00579561
1.178	-0.319791	-0.201827	1.46294	-0.00173132	0.00449502
1.179	-0.319991	-0.200572	1.46071	-0.00172736	0.00287006
1.18	-0.32019	-0.19932	1.45844	-0.001725	0.00142568
1.181	-0.320388	-0.198073	1.45631	-0.00172405	0.000143121
1.182	-0.320584	-0.196833	1.45452	-0.00172436	-0.00099501
1.183	-0.320779	-0.1956	1.45309	-0.00172578	-0.00200435
1.184	-0.320973	-0.194372	1.45199	-0.00172819	-0.00289891
1.185	-0.321165	-0.19315	1.45116	-0.00173148	-0.00369124
1.186	-0.321356	-0.191934	1.45059	-0.00173554	-0.00439255
1.187	-0.321546	-0.190723	1.45024	-0.00174029	-0.00501286
1.188	-0.321735	-0.189516	1.45009	-0.0017457	-0.00567551
1.189	-0.321923	-0.188315	1.45011	-0.00175179	-0.00630055
1.19	-0.32211	-0.187118	1.45029	-0.00175848	-0.00685473
1.191	-0.322295	-0.185925	1.45062	-0.00176572	-0.00734588
1.192	-0.322479	-0.184738	1.4511	-0.00177344	-0.00778098
1.193	-0.322662	-0.183554	1.45172	-0.00178159	-0.00816626
1.194	-0.322844	-0.182375	1.45245	-0.00179011	-0.00850723
1.195	-0.323024	-0.1812	1.4533	-0.00179896	-0.00880882
1.196	-0.323204	-0.180028	1.45424	-0.00180811	-0.00907539
1.197	-0.323382	-0.178861	1.45526	-0.00181752	-0.00931081
1.198	-0.323559	-0.177697	1.45636	-0.00182626	-0.0078249
1.199	-0.323735	-0.176538	1.45752	-0.00183322	-0.00593679
1.2	-0.32391	-0.175381	1.45874	-0.00183832	-0.00425015
1.201	-0.324084	-0.174226	1.45981	-0.00184176	-0.00274375
1.202	-0.324256	-0.17307	1.46047	-0.00184373	-0.00139824
1.203	-0.324428	-0.171914	1.46073	-0.00184438	-0.000196457
1.204	-0.324598	-0.170757	1.46062	-0.00184384	0.000876843
1.205	-0.324767	-0.169601	1.46018	-0.00184225	0.0018352
1.206	-0.324935	-0.168445	1.45944	-0.00183972	0.00269067
1.207	-0.325101	-0.16729	1.45845	-0.00183635	0.003454
1.208	-0.325267	-0.166136	1.45722	-0.00183236	0.00389564
1.209	-0.325431	-0.164984	1.45577	-0.00182798	0.00421023
1.21	-0.325595	-0.163833	1.45414	-0.00182329	0.00449052
1.211	-0.325757	-0.162684	1.45237	-0.00181832	0.00474015
1.212	-0.325918	-0.161537	1.45051	-0.00181311	0.00496228
1.213	-0.326077	-0.160393	1.44858	-0.00180768	0.00515978
1.214	-0.326236	-0.159252	1.44659	-0.00180206	0.00533518
1.215	-0.326394	-0.158113	1.44454	-0.00179626	0.00549078
1.216	-0.32655	-0.156976	1.44244	-0.00179031	0.00562862
1.217	-0.326705	-0.155843	1.44029	-0.00178423	0.00575054
1.218	-0.32686	-0.154712	1.4381	-0.00177852	0.0049325
1.219	-0.327013	-0.153584	1.43587	-0.00177379	0.00389518
1.22	-0.327164	-0.152459	1.43361	-0.00177007	0.00296872
1.221	-0.327315	-0.151338	1.43143	-0.00176727	0.00214184
1.222	-0.327465	-0.150222	1.42946	-0.00176528	0.00140402
1.223	-0.327613	-0.149112	1.42773	-0.00176401	0.000745814
1.224	-0.327761	-0.148006	1.4262	-0.00176339	0.000158749
1.225	-0.327907	-0.146904	1.42485	-0.00176335	-0.000364776
1.226	-0.328053	-0.145807	1.42366	-0.00176382	-0.000831568
1.227	-0.328197	-0.144715	1.42262	-0.00176475	-0.00124772
1.228	-0.32834	-0.143626	1.42171	-0.00176638	-0.00217467
1.229	-0.328482	-0.142541	1.42092	-0.00176903	-0.00318316
1.23	-0.328623	-0.141461	1.42023	-0.00177267	-0.00407977
1.231	-0.328763	-0.140384	1.4197	-0.00177718	-0.00487648
1.232	-0.328901	-0.139313	1.4194	-0.00178248	-0.00558421
1.233	-0.329039	-0.138247	1.41932	-0.00178847	-0.00621271
1.234	-0.329176	-0.137185	1.41944	-0.00179508	-0.00677069
1.235	-0.329311	-0.136128	1.41974	-0.00180223	-0.0072659
1.236	-0.329446	-0.135075	1.4202	-0.00180987	-0.00770525
1.237	-0.329579	-0.134026	1.42079	-0.00181794	-0.0080949
1.238	-0.329712	-0.132981	1.42151	-0.00182658	-0.00879128
1.239	-0.329843	-0.13194	1.42233	-0.00183596	-0.00952672
1.24	-0.329974	-0.130903	1.42326	-0.00184607	-0.0101811
1.241	-0.330103	-0.129869	1.42431	-0.00185682	-0.0107634
1.242	-0.330231	-0.12884	1.42552	-0.00186814	-0.0112814
1.243	-0.330359	-0.127815	1.4269	-0.00187996	-0.0117423
1.244	-0.330485	-0.126795	1.42842	-0.00189224	-0.0121524
1.245	-0.33061	-0.125778	1.43006	-0.00190492	-0.0125174
1.246	-0.330734	-0.124765	1.43182	-0.00191795	-0.0128421
1.247	-0.330858	-0.123756	1.43367	-0.00193131	-0.0131311
1.248	-0.33098	-0.12275	1.43561	-0.00194247	-0.00870737
1.249	-0.331101	-0.121747	1.43763	-0.00194837	-0.00320097
1.25	-0.331221	-0.120748	1.43971	-0.00194889	0.00172436
1.251	-0.331341	-0.119746	1.44132	-0.00194456	0.00612748
1.252	-0.331459	-0.118735	1.44177	-0.00193591	0.0100615
1.253	-0.331576	-0.117716	1.44105	-0.00192341	0.0135734
1.254	-0.331692	-0.11669	1.43927	-0.00190745	0.0167045
1.255	-0.331807	-0.115659	1.43654	-0.00188842	0.0194917
1.256	-0.331922	-0.114624	1.43296	-0.00186666	0.0219679
1.257	-0.332035	-0.113584	1.42861	-0.00184247	0.0241624
1.258	-0.332147	-0.112542	1.42357	-0.00181878	0.021092
1.259	-0.332258	-0.111497	1.41791	-0.00179909	0.0166816
1.26	-0.332367	-0.11045	1.41168	-0.00178371	0.01274
1.261	-0.332476	-0.109409	1.40553	-0.0017722	0.00922264
1.262	-0.332584	-0.10838	1.40026	-0.00176415	0.00608686
1.263	-0.332691	-0.107363	1.39594	-0.00175917	0.00329334
1.264	-0.332797	-0.106355	1.39248	-0.00175693	0.000806263
1.265	-0.332902	-0.105358	1.38979	-0.00175714	-0.0014069
1.266	-0.333006	-0.104369	1.38779	-0.00175952	-0.00337559
1.267	-0.333109	-0.103388	1.38642	-0.00176382	-0.00512634
1.268	-0.333211	-0.102415	1.38559	-0.00176596	0.000655991
1.269	-0.333312	-0.101449	1.38526	-0.00176098	0.00823484
1.27	-0.333412	-0.100489	1.38537	-0.0017486	0.0149811
1.271	-0.333511	-0.0995244	1.38499	-0.00172959	0.020976
1.272	-0.333609	-0.0985467	1.383	-0.00170471	0.0262932
1.273	-0.333706	-0.0975572	1.37934	-0.00167461	0.0309968
1.274	-0.333802	-0.0965577	1.37416	-0.00163991	0.0351436
1.275	-0.333897	-0.0955496	1.36761	-0.00160115	0.0387838
1.276	-0.333991	-0.0945342	1.35984	-0.00155882	0.0419619
1.277	-0.334084	-0.0935127	1.35095	-0.00151339	0.0447178
1.278	-0.334176	-0.0924863	1.34106	-0.00146659	0.0446231
1.279	-0.334267	-0.0914559	1.33024	-0.00142037	0.0436549
1.28	-0.334357	-0.0904224	1.31859	-0.00137511	0.0427305
1.281	-0.334445	-0.0893901	1.30648	-0.00133077	0.0418469
1.282	-0.334533	-0.0883627	1.29439	-0.00128731	0.0410002
1.283	-0.33462	-0.0873401	1.28241	-0.00124469	0.0401868
1.284	-0.334706	-0.0863222	1.27051	-0.00120288	0.0394035
1.285	-0.334791	-0.085309	1.25871	-0.00116185	0.0386473
1.286	-0.334875	-0.0843002	1.24699	-0.00112157	0.0379153
1.287	-0.334957	-0.0832959	1.23534	-0.00108202	0.037205
1.288	-0.335039	-0.082296	1.22375	-0.00104444	0.0341735
1.289	-0.33512	-0.0813005	1.21223	-0.0010103	0.0306973
1.29	-0.3352	-0.0803091	1.20077	-0.000979567	0.0276189
1.291	-0.335279	-0.0793254	1.18969	-0.000951851	0.0248992
1.292	-0.335356	-0.0783518	1.17942	-0.000926803	0.0225008
1.293	-0.335433	-0.0773877	1.16997	-0.000904106	0.0203893
1.294	-0.335509	-0.0764321	1.16125	-0.000883478	0.0185329
1.295	-0.335584	-0.0754844	1.1532	-0.00086467	0.016903
1.296	-0.335658	-0.0745439	1.14574	-0.000847458	0.0154735
1.297	-0.335732	-0.0736102	1.1388	-0.000831647	0.0142209
1.298	-0.335804	-0.0726825	1.13234	-0.000818091	0.0112177
1.299	-0.335875	-0.0717606	1.12629	-0.000807859	0.00799527
1.3	-0.335946	-0.0708441	1.1206	-0.000800766	0.00521886
1.301	-0.336015	-0.0699352	1.11554	-0.000796381	0.00283144
1.302	-0.336084	-0.0690359	1.11142	-0.000794326	0.000780981
1.303	-0.336151	-0.0681453	1.10821	-0.000794272	-0.000978541
1.304	-0.336218	-0.0672624	1.10578	-0.000795933	-0.00248756
1.305	-0.336284	-0.0663864	1.10404	-0.000799066	-0.00378135
1.306	-0.336349	-0.0655169	1.10289	-0.000803461	-0.00489055
1.307	-0.336413	-0.0646531	1.10224	-0.000808937	-0.00584167
1.308	-0.336477	-0.0637946	1.10202	-0.000813199	-0.00268315
1.309	-0.336539	-0.0629409	1.10218	-0.000813563	0.00134302
1.31	-0.336601	-0.0620918	1.10265	-0.000810016	0.00480568
1.311	-0.336662	-0.0612411	1.10277	-0.000803092	0.00777818
1.312	-0.336722	-0.0603842	1.10176	-0.000793269	0.0103245
1.313	-0.336781	-0.0595221	1.09961	-0.000780963	0.0124993
1.314	-0.336839	-0.058656	1.09647	-0.00076654	0.0143489
1.315	-0.336896	-0.0577868	1.09248	-0.000750316	0.0159137
1.316	-0.336953	-0.0569153	1.08773	-0.000732571	0.0172282
1.317	-0.337008	-0.0560422	1.08234	-0.00071355	0.0183226
1.318	-0.337063	-0.0551682	1.07638	-0.000694055	0.0181387
1.319	-0.337117	-0.0542938	1.06991	-0.000674971	0.0175907
1.32	-0.33717	-0.0534194	1.06301	-0.000656423	0.01709
1.321	-0.337222	-0.0525471	1.05591	-0.00063837	0.0166313
1.322	-0.337273	-0.0516785	1.04887	-0.000620771	0.0162095
1.323	-0.337324	-0.0508134	1.04194	-0.000603589	0.0158199
1.324	-0.337373	-0.0499518	1.0351	-0.000586792	0.0154584
1.325	-0.337422	-0.0490935	1.02834	-0.000570354	0.0151215
1.326	-0.33747	-0.0482386	1.02166	-0.000554251	0.0148058
1.327	-0.337517	-0.0473868	1.01505	-0.000538461	0.0145087
1.328	-0.337563	-0.0465383	1.0085	-0.000521676	0.0165947
1.329	-0.337608	-0.0456928	1.002	-0.00050237	0.0190776
1.33	-0.337653	-0.0448504	0.995541	-0.000480672	0.0210993
1.331	-0.337696	-0.0440075	0.988693	-0.000457023	0.022714
1.332	-0.337739	-0.0431616	0.980918	-0.00043182	0.0239697
1.333	-0.337781	-0.0423135	0.972222	-0.000405417	0.0249071
1.334	-0.337822	-0.0414642	0.962716	-0.000378124	0.025561
1.335	-0.337862	-0.0406144	0.952498	-0.00035022	0.0259612
1.336	-0.337901	-0.0397649	0.941653	-0.000321953	0.0261329
1.337	-0.33794	-0.0389162	0.93025	-0.000293549	0.0260974
1.338	-0.337977	-0.0380689	0.918351	-0.000266684	0.0232347
1.339	-0.338014	-0.0372234	0.906009	-0.000243199	0.0199126
1.34	-0.33805	-0.0363802	0.893266	-0.000222932	0.0171242
1.341	-0.338085	-0.0355436	0.880779	-0.000205372	0.0148012
1.342	-0.33812	-0.0347168	0.869362	-0.000190066	0.0128769
1.343	-0.338153	-0.0338985	0.859039	-0.000176626	0.0112903
1.344	-0.338186	-0.0330878	0.849668	-0.000164723	0.00998663
1.345	-0.338218	-0.0322838	0.841116	-0.000154083	0.00891778
1.346	-0.338249	-0.0314856	0.833257	-0.000144477	0.00804188
1.347	-0.338279	-0.0306928	0.825979	-0.00013572	0.00732314
1.348	-0.338309	-0.0299046	0.819186	-0.000127894	0.00632283
1.349	-0.338337	-0.0291207	0.812792	-0.000121129	0.00540196
1.35	-0.338365	-0.0283407	0.806724	-0.000115246	0.00468227
1.351	-0.338392	-0.0275649	0.801047	-0.000110055	0.00412119
1.352	-0.338419	-0.0267936	0.795856	-0.000105404	0.00368359
1.353	-0.338445	-0.0260261	0.791078	-0.000101173	0.00334132
1.354	-0.338469	-0.0252622	0.786628	-9.72715e-05	0.00307215
1.355	-0.338494	-0.0245016	0.782435	-9.36295e-05	0.00285868
1.356	-0.338517	-0.023744	0.77844	-9.01938e-05	0.00268741
1.357	-0.338539	-0.0229892	0.774601	-8.69241e-05	0.00254795
1.358	-0.338561	-0.0222371	0.77088	-8.42872e-05	0.00158991
1.359	-0.338582	-0.0214877	0.767252	-8.27715e-05	0.000634067
1.36	-0.338603	-0.0207407	0.763694	-8.21558e-05	-4.84468e-05
1.361	-0.338622	-0.0199975	0.760498	-8.21857e-05	-0.000532781
1.362	-0.338641	-0.0192589	0.757977	-8.26738e-05	-0.000875764
1.363	-0.33866	-0.018524	0.756009	-8.34865e-05	-0.00111858
1.364	-0.338677	-0.0177926	0.754443	-8.45291e-05	-0.00129065
1.365	-0.338694	-0.0170641	0.753163	-8.57347e-05	-0.00141285
1.366	-0.33871	-0.0163384	0.752087	-8.70562e-05	-0.00149986
1.367	-0.338725	-0.0156152	0.751156	-8.84605e-05	-0.00156206
1.368	-0.338739	-0.0148945	0.750326	-8.8898e-05	0.000137879
1.369	-0.338753	-0.0141761	0.749568	-8.72898e-05	0.00190574
1.37	-0.338766	-0.01346	0.748863	-8.40196e-05	0.00316113
1.371	-0.338779	-0.0127434	0.747576	-7.9565e-05	0.00403055
1.372	-0.33879	-0.0120246	0.745052	-7.42935e-05	0.00460753
1.373	-0.338801	-0.0113049	0.741502	-6.84843e-05	0.00496088
1.374	-0.338812	-0.0105851	0.737181	-6.2351e-05	0.00514187
1.375	-0.338821	-0.00986596	0.732279	-5.60583e-05	0.00518895
1.376	-0.33883	-0.009148	0.726935	-4.97343e-05	0.00513101
1.377	-0.338838	-0.00843162	0.721253	-4.34791e-05	0.00498958
1.378	-0.338845	-0.00771712	0.71531	-3.81582e-05	0.00352259
1.379	-0.338852	-0.00700473	0.709165	-3.45673e-05	0.00214118
1.38	-0.338858	-0.00629464	0.702862	-3.22568e-05	0.00124483
1.381	-0.338863	-0.00558908	0.697061	-3.07777e-05	0.000678655
1.382	-0.338868	-0.00488914	0.692491	-2.98222e-05	0.00032737
1.383	-0.338871	-0.00419362	0.688898	-2.91907e-05	0.000112268
1.384	-0.338875	-0.00350166	0.685969	-2.87572e-05	-1.80323e-05
1.385	-0.338877	-0.00281271	0.683473	-2.84433e-05	-9.61369e-05
1.386	-0.338879	-0.00212639	0.681251	-2.82009e-05	-0.000142361
1.387	-0.33888	-0.00144248	0.6792	-2.80007e-05	-0.000169215
1.388	-0.33888	-0.000760832	0.677253	-2.73311e-05	0.000584026
1.389	-0.33888	-8.1347e-05	0.67537	-2.57422e-05	0.00124756
1.39	-0.338879	0.000596028	0.673525	-2.35512e-05	0.00161186
1.391	-0.338878	0.00127265	0.671265	-2.1031e-05	0.00177902
1.392	-0.338875	0.00194907	0.668167	-1.83645e-05	0.00181549
1.393	-0.338872	0.00262453	0.664471	-1.56725e-05	0.00176398
1.394	-0.338869	0.00329852	0.660385	-1.30363e-05	0.00165165
1.395	-0.338864	0.00397071	0.656042	-1.05114e-05	0.00149499
1.396	-0.338859	0.00464089	0.651528	-8.13761e-06	0.00130262
1.397	-0.338854	0.00530891	0.646898	-5.94634e-06	0.00107641
1.398	-0.338848	0.00597468	0.642186	-4.65212e-06	1.73848e-06
1.399	-0.338841	0.00663813	0.637408	-4.63352e-06	-0.000555607
1.4	-0.338833	0.0072992	0.63257	-5.08148e-06	-0.000742669
1.401	-0.338825	0.00795601	0.628787	-5.68843e-06	-0.000815802
1.402	-0.338816	0.00860862	0.626961	-6.36056e-06	-0.000852658
1.403	-0.338806	0.00925848	0.62588	-7.06768e-06	-0.000876748
1.404	-0.338796	0.00990611	0.625026	-7.79887e-06	-0.000895654
1.405	-0.338785	0.0105517	0.624246	-8.54949e-06	-0.000911999
1.406	-0.338773	0.0111952	0.623491	-9.31711e-06	-0.000926768
1.407	-0.338761	0.0118367	0.622747	-1.01002e-05	-0.000940377
1.408	-0.338749	0.0124763	0.622008	-1.05731e-05	-0.000500859
1.409	-0.338735	0.0131139	0.621272	-1.0498e-05	-0.000179572
1.41	-0.338721	0.0137495	0.620539	-1.01415e-05	-3.14437e-05
1.411	-0.338706	0.014384	0.619413	-9.65486e-06	3.12475e-05
1.412	-0.338691	0.0150176	0.617618	-9.11341e-06	5.18844e-05
1.413	-0.338675	0.0156498	0.615477	-8.55429e-06	5.19049e-05
1.414	-0.338658	0.0162803	0.613166	-7.99563e-06	4.18734e-05
1.415	-0.338641	0.0169089	0.610774	-7.44618e-06	2.69391e-05
1.416	-0.338623	0.0175357	0.608343	-6.91012e-06	9.56701e-06
1.417	-0.338605	0.0181605	0.605895	-6.38947e-06	-9.09463e-06
1.418	-0.338586	0.0187834	0.60344	-5.15026e-06	0.000885644
1.419	-0.338566	0.0194044	0.600982	-2.77314e-06	0.00115954
1.42	-0.338546	0.0200234	0.598524	-2.04823e-07	0.00017014
1.421	-0.338525	0.0206425	0.594954	1.17571e-06	-0.000593371
1.422	-0.338503	0.0212616	0.589162	2.31092e-06	0.000268361
1.423	-0.338481	0.0218789	0.58085	4.12662e-06	0.000715986
1.424	-0.338458	0.0224914	0.573005	6.3079e-06	0.00111403
1.425	-0.338435	0.0231028	0.568419	8.82955e-06	0.00146202
1.426	-0.338411	0.0237132	0.563009	1.16578e-05	0.00177212
1.427	-0.338386	0.0243225	0.557506	1.47648e-05	0.00205277
1.428	-0.338361	0.0249305	0.551908	1.68984e-05	0.000483809
1.429	-0.338335	0.0255374	0.54624	1.70287e-05	-0.000839977
1.43	-0.338309	0.0261429	0.540519	1.59756e-05	-0.00154155
1.431	-0.338282	0.0267438	0.536027	1.42949e-05	-0.0018823
1.432	-0.338254	0.0273389	0.533677	1.23161e-05	-0.00200732
1.433	-0.338226	0.0279301	0.532579	1.0238e-05	-0.00200032
1.434	-0.338197	0.0285183	0.532206	8.18234e-06	-0.00191025
1.435	-0.338168	0.0291043	0.532265	6.22612e-06	-0.00176486
1.436	-0.338138	0.0296883	0.532589	4.42114e-06	-0.00157754
1.437	-0.338107	0.0302706	0.533078	2.80739e-06	-0.0013495
1.438	-0.338076	0.0308513	0.533676	1.29954e-06	-0.00116348
1.439	-0.338044	0.0314306	0.534357	-4.63366e-08	1.11609e-05
1.44	-0.338012	0.0320084	0.535118	-3.06023e-07	-0.000709778
1.441	-0.337979	0.0325846	0.536293	-1.19725e-06	-0.000719329
1.442	-0.337946	0.0331596	0.53961	-2.18428e-06	-0.000945533
1.443	-0.337912	0.0337345	0.539125	-3.38208e-06	-0.00112689
1.444	-0.337877	0.0343066	0.540064	-4.75059e-06	-0.00128743
1.445	-0.337842	0.0348766	0.540568	-6.27093e-06	-0.00143095
1.446	-0.337806	0.0354443	0.541159	-7.92775e-06	-0.00156072
1.447	-0.33777	0.03601	0.541791	-9.70856e-06	-0.00167917
1.448	-0.337733	0.0365736	0.542454	-1.14329e-05	-0.00154918
1.449	-0.337695	0.0371351	0.543143	-1.29659e-05	-0.00145839
1.45	-0.337658	0.0376947	0.543852	-1.44255e-05	-0.00143589
1.451	-0.337619	0.0382527	0.544377	-1.58697e-05	-0.00144281
1.452	-0.33758	0.0388094	0.544595	-1.73241e-05	-0.00146238
1.453	-0.33754	0.0393644	0.544679	-1.87996e-05	-0.00148718
1.454	-0.3375	0.0399177	0.544705	-2.03006e-05	-0.00151384
1.455	-0.337459	0.0404693	0.544707	-2.18288e-05	-0.0015408
1.456	-0.337418	0.041019	0.5447	-2.33841e-05	-0.00156734
1.457	-0.337376	0.041567	0.544691	-2.49662e-05	-0.00159313
1.458	-0.337334	0.0421132	0.544684	-2.60807e-05	-0.000852773
1.459	-0.337291	0.0426577	0.544679	-2.6289e-05	-0.000194138
1.46	-0.337247	0.0432003	0.544677	-2.58989e-05	0.000194472
1.461	-0.337203	0.0437425	0.544233	-2.51537e-05	0.000418782
1.462	-0.337159	0.0442848	0.542967	-2.42044e-05	0.000542834
1.463	-0.337114	0.0448265	0.541162	-2.31431e-05	0.000605493
1.464	-0.337068	0.0453671	0.539031	-2.20265e-05	0.000630585
1.465	-0.337022	0.0459063	0.536703	-2.08889e-05	0.000632777
1.466	-0.336975	0.046444	0.534257	-1.97515e-05	0.000621084
1.467	-0.336928	0.0469802	0.531741	-1.86269e-05	0.000601021
1.468	-0.33688	0.0475146	0.529183	-1.91067e-05	-0.00178905
1.469	-0.336832	0.0480473	0.526603	-2.25084e-05	-0.0038158
1.47	-0.336783	0.0485783	0.524012	-2.77455e-05	-0.00509253
1.471	-0.336734	0.0491034	0.523029	-3.41665e-05	-0.00601044
1.472	-0.336684	0.0496211	0.5249	-4.14544e-05	-0.00674362
1.473	-0.336633	0.0501338	0.528279	-4.94438e-05	-0.00737103
1.474	-0.336583	0.0506426	0.53238	-5.80389e-05	-0.00793117
1.475	-0.336531	0.0511482	0.536853	-6.71777e-05	-0.00844439
1.476	-0.336479	0.0516509	0.541537	-7.68168e-05	-0.00892233
1.477	-0.336427	0.0521507	0.546357	-8.6923e-05	-0.00937216
1.478	-0.336374	0.0526479	0.55127	-9.65009e-05	-0.00814233
1.479	-0.336321	0.0531425	0.556254	-0.000104513	-0.00679049
1.48	-0.336267	0.0536346	0.561293	-0.000111259	-0.00583791
1.481	-0.336212	0.0541268	0.565809	-0.000117104	-0.00516053
1.482	-0.336157	0.0546208	0.569265	-0.000122308	-0.00467502
1.483	-0.336102	0.0551156	0.571914	-0.00012705	-0.00432511
1.484	-0.336046	0.0556104	0.574005	-0.00013146	-0.00407203
1.485	-0.33599	0.0561048	0.575706	-0.00013563	-0.00388869
1.486	-0.335933	0.0565985	0.577132	-0.000139625	-0.00375586
1.487	-0.335876	0.0570912	0.57836	-0.000143494	-0.0036598
1.488	-0.335818	0.0575827	0.579446	-0.000145503	-0.000503741
1.489	-0.33576	0.058073	0.580429	-0.000143766	0.00287518
1.49	-0.335701	0.0585619	0.581336	-0.000138819	0.00542146
1.491	-0.335641	0.0590542	0.58128	-0.000131445	0.00730825
1.492	-0.335582	0.0595527	0.5793	-0.000122277	0.0086667
1.493	-0.335521	0.0600557	0.575647	-0.000111826	0.00959578
1.494	-0.33546	0.0605616	0.570673	-0.000100505	0.0101712
1.495	-0.335399	0.0610692	0.564645	-8.86579e-05	0.0104511
1.496	-0.335337	0.0615775	0.557762	-7.657e-05	0.0104799
1.497	-0.335275	0.0620856	0.550181	-6.44851e-05	0.0102901
1.498	-0.335212	0.0625931	0.542018	-5.38254e-05	0.00791475
1.499	-0.335149	0.0630992	0.533365	-4.59602e-05	0.00551967
1.5	-0.335085	0.0636036	0.524288	-4.03486e-05	0.00383025
1.501	-0.335021	0.0641026	0.515699	-3.6326e-05	0.00267547
1.502	-0.334956	0.0645942	0.508706	-3.33852e-05	0.00190472
1.503	-0.33489	0.0650801	0.503143	-3.11641e-05	0.00139916
1.504	-0.334825	0.0655614	0.498663	-2.94139e-05	0.00107103
1.505	-0.334758	0.0660392	0.494961	-2.79689e-05	0.00085876
1.506	-0.334692	0.0665142	0.491798	-2.67214e-05	0.000720691
1.507	-0.334624	0.0669867	0.488997	-2.56026e-05	0.000629436
1.508	-0.334557	0.0674571	0.486432	-2.3911e-05	0.00157879
1.509	-0.334489	0.0679257	0.484021	-2.10479e-05	0.00237809
1.51	-0.33442	0.0683924	0.481708	-1.74699e-05	0.0027368
1.511	-0.334351	0.0688592	0.478847	-1.3582e-05	0.00278086
1.512	-0.334281	0.0693268	0.474811	-9.67757e-06	0.0025849
1.513	-0.334211	0.0697941	0.4699	-5.97995e-06	0.00217732
1.514	-0.334141	0.0702604	0.46437	-2.684e-06	0.00151153
1.515	-0.33407	0.070725	0.458371	-2.33403e-08	-0.000161675
1.516	-0.333998	0.0711875	0.451962	8.89371e-07	-0.000256087
1.517	-0.333926	0.0716477	0.445051	2.08892e-06	0.000213742
1.518	-0.333854	0.0721049	0.43614	3.05178e-06	-8.4214e-05
1.519	-0.333781	0.0725572	0.43041	3.4424e-06	-0.000206756
1.52	-0.333708	0.0730091	0.425819	3.73234e-06	-0.000235209
1.521	-0.333634	0.0734584	0.422144	3.99607e-06	-0.000239
1.522	-0.33356	0.0739055	0.419645	4.25365e-06	-0.000236343
1.523	-0.333486	0.0743509	0.417341	4.51046e-06	-0.000232147
1.524	-0.333411	0.0747947	0.415093	4.76786e-06	-0.000227774
1.525	-0.333335	0.0752371	0.412863	5.02611e-06	-0.000223601
1.526	-0.333259	0.075678	0.410642	5.28514e-06	-0.000219723
1.527	-0.333183	0.0761174	0.408427	5.54477e-06	-0.000216151
1.528	-0.333106	0.0765553	0.406219	5.22447e-06	-0.000934747
1.529	-0.333029	0.0769918	0.404015	3.99391e-06	-0.0012895
1.53	-0.332951	0.0774269	0.401817	2.48556e-06	-0.001255
1.531	-0.332873	0.0778589	0.400504	1.04632e-06	-0.000959467
1.532	-0.332795	0.0782879	0.4007	-8.0725e-08	0.000190786
1.533	-0.332716	0.078715	0.401679	-2.25187e-07	-0.000643268
1.534	-0.332637	0.079141	0.403182	-9.96438e-07	-0.000573911
1.535	-0.332557	0.0795664	0.406393	-1.82331e-06	-0.000757697
1.536	-0.332477	0.0799916	0.405631	-2.82163e-06	-0.000907729
1.537	-0.332396	0.0804147	0.406682	-3.96147e-06	-0.00104121
1.538	-0.332315	0.0808359	0.407229	-5.20604e-06	-0.00113379
1.539	-0.332233	0.0812555	0.407846	-6.52957e-06	-0.0012227
1.54	-0.332152	0.0816733	0.408499	-7.93928e-06	-0.00130872
1.541	-0.332069	0.0820895	0.409149	-9.43192e-06	-0.00138946
1.542	-0.331987	0.0825041	0.409777	-1.10024e-05	-0.0014648
1.543	-0.331903	0.0829172	0.410411	-1.26458e-05	-0.00153518
1.544	-0.33182	0.0833287	0.411057	-1.43573e-05	-0.0016011
1.545	-0.331736	0.0837386	0.411713	-1.61327e-05	-0.00166302
1.546	-0.331652	0.084147	0.412379	-1.79683e-05	-0.00172135
1.547	-0.331567	0.0845539	0.413054	-1.98607e-05	-0.00177643
1.548	-0.331482	0.0849593	0.413737	-2.11531e-05	-0.000835616
1.549	-0.331396	0.0853632	0.414427	-2.1283e-05	-2.46261e-05
1.55	-0.33131	0.0857655	0.415124	-2.06809e-05	0.000432235
1.551	-0.331224	0.0861682	0.415196	-1.9664e-05	0.000680066
1.552	-0.331137	0.0865717	0.414131	-1.84233e-05	0.000803446
1.553	-0.33105	0.0869752	0.412356	-1.70727e-05	0.000852279
1.554	-0.330962	0.087378	0.410164	-1.56804e-05	0.000856401
1.555	-0.330874	0.0877798	0.407724	-1.42873e-05	0.000833689
1.556	-0.330786	0.0881804	0.405137	-1.29177e-05	0.000794787
1.557	-0.330697	0.0885798	0.402464	-1.15862e-05	0.000745929
1.558	-0.330608	0.0889777	0.39974	-1.07017e-05	0.000133948
1.559	-0.330518	0.0893742	0.396986	-1.056e-05	-0.000304194
1.56	-0.330428	0.0897692	0.394217	-1.08037e-05	-0.000508751
1.561	-0.330338	0.0901618	0.391927	-1.12284e-05	-0.00060492
1.562	-0.330247	0.0905515	0.390528	-1.17393e-05	-0.000651853
1.563	-0.330156	0.0909393	0.389601	-1.2293e-05	-0.000676284
1.564	-0.330065	0.0913254	0.388895	-1.28698e-05	-0.000690253
1.565	-0.329973	0.09171	0.388291	-1.34604e-05	-0.000699235
1.566	-0.32988	0.0920932	0.387736	-1.40604e-05	-0.000705754
1.567	-0.329788	0.0924751	0.387204	-1.46675e-05	-0.000710995
1.568	-0.329695	0.0928556	0.386686	-1.62741e-05	-0.0021728
1.569	-0.329601	0.0932347	0.386176	-1.96788e-05	-0.00341017
1.57	-0.329507	0.0936125	0.385672	-2.42026e-05	-0.00421053
1.571	-0.329413	0.0939863	0.386235	-2.94691e-05	-0.0048041
1.572	-0.329319	0.0943554	0.38858	-3.52965e-05	-0.00528982
1.573	-0.329224	0.0947211	0.391801	-4.15881e-05	-0.00571226
1.574	-0.329129	0.0950841	0.395435	-4.82868e-05	-0.00609323
1.575	-0.329033	0.0954447	0.399283	-5.53542e-05	-0.00644436
1.576	-0.328937	0.0958032	0.403255	-6.27628e-05	-0.00677239
1.577	-0.328841	0.0961597	0.407308	-7.04909e-05	-0.00708156
1.578	-0.328744	0.0965141	0.411417	-7.78683e-05	-0.00627432
1.579	-0.328647	0.0968667	0.41557	-8.42117e-05	-0.00540986
1.58	-0.32855	0.0972173	0.419757	-8.97513e-05	-0.00482541
1.581	-0.328452	0.0975679	0.423561	-9.47422e-05	-0.00442866
1.582	-0.328354	0.0979194	0.426603	-9.936e-05	-0.00415892
1.583	-0.328255	0.0982711	0.429079	-0.000103724	-0.00397621
1.584	-0.328156	0.0986226	0.431177	-0.000107917	-0.00385373
1.585	-0.328057	0.0989735	0.433019	-0.000111994	-0.00377325
1.586	-0.327958	0.0993237	0.434685	-0.000115997	-0.00372222
1.587	-0.327858	0.0996729	0.43623	-0.000119952	-0.00369191
1.588	-0.327758	0.100021	0.437691	-0.000121815	-0.000102024
1.589	-0.327657	0.100368	0.439093	-0.000119394	0.00370525
1.59	-0.327556	0.100714	0.440453	-0.000113368	0.00651298
1.591	-0.327455	0.101064	0.440663	-0.000104676	0.00852985
1.592	-0.327354	0.101422	0.438534	-9.40756e-05	0.00990891
1.593	-0.327252	0.101786	0.434392	-8.21841e-05	0.0107613
1.594	-0.327149	0.102153	0.42866	-6.95111e-05	0.0111672
1.595	-0.327046	0.102522	0.421651	-5.64901e-05	0.0111814
1.596	-0.326943	0.102892	0.413589	-4.35024e-05	0.0108343
1.597	-0.32684	0.103263	0.40464	-3.09014e-05	0.0101256
1.598	-0.326736	0.103632	0.394916	-2.11036e-05	0.00589141
1.599	-0.326632	0.104	0.38448	-1.6229e-05	0.00223585
1.6	-0.326527	0.104366	0.373334	-1.46919e-05	0.000203475
1.601	-0.326423	0.104723	0.363405	-1.49882e-05	-0.000845342
1.602	-0.326317	0.105069	0.357415	-1.62249e-05	-0.00139073
1.603	-0.326212	0.105408	0.354694	-1.79528e-05	-0.00169502
1.604	-0.326106	0.105743	0.353952	-1.9958e-05	-0.00188368
1.605	-0.326	0.106075	0.354222	-2.21377e-05	-0.00201484
1.606	-0.325893	0.106405	0.354976	-2.44407e-05	-0.00211581
1.607	-0.325786	0.106733	0.355964	-2.68396e-05	-0.00219981
1.608	-0.325679	0.107059	0.357066	-3.03224e-05	-0.0038472
1.609	-0.325571	0.107384	0.358229	-3.57891e-05	-0.00539521
1.61	-0.325463	0.107708	0.359426	-4.26864e-05	-0.00649071
1.611	-0.325355	0.108028	0.361512	-5.06156e-05	-0.00733785
1.612	-0.325247	0.108343	0.365142	-5.93525e-05	-0.00804061
1.613	-0.325138	0.108653	0.369677	-6.87652e-05	-0.00865278
1.614	-0.325029	0.108961	0.374708	-7.87703e-05	-0.00920365
1.615	-0.324919	0.109266	0.380025	-8.93107e-05	-0.00971012
1.616	-0.32481	0.109569	0.385519	-0.000100345	-0.0101825
1.617	-0.3247	0.109869	0.391132	-0.00011184	-0.0106273
1.618	-0.324589	0.110167	0.396828	-0.000121838	-0.00770355
1.619	-0.324479	0.110463	0.402588	-0.000128251	-0.00450153
1.62	-0.324368	0.110757	0.408397	-0.000131635	-0.00211523
1.621	-0.324257	0.111054	0.413197	-0.000132745	-0.000328171
1.622	-0.324145	0.111358	0.415953	-0.00013215	0.00101233
1.623	-0.324033	0.111666	0.41706	-0.000130276	0.00201525
1.624	-0.323921	0.111978	0.416958	-0.000127445	0.00276041
1.625	-0.323809	0.112291	0.415955	-0.000123906	0.00330743
1.626	-0.323696	0.112606	0.414272	-0.000119847	0.00370146
1.627	-0.323583	0.112921	0.412071	-0.000115415	0.00397702
1.628	-0.32347	0.113236	0.409473	-0.000111202	0.00333927
1.629	-0.323356	0.113552	0.40657	-0.000107798	0.00259353
1.63	-0.323242	0.113866	0.403431	-0.000105102	0.00203592
1.631	-0.323127	0.114179	0.400379	-0.000102937	0.00162187
1.632	-0.323013	0.114489	0.397755	-0.000101166	0.00131563
1.633	-0.322898	0.114796	0.395512	-9.96872e-05	0.0010898
1.634	-0.322783	0.115101	0.393562	-9.84233e-05	0.000923664
1.635	-0.322667	0.115405	0.391831	-9.73176e-05	0.000801662
1.636	-0.322551	0.115706	0.390264	-9.6328e-05	0.000712194
1.637	-0.322435	0.116006	0.388818	-9.54237e-05	0.000646647
1.638	-0.322319	0.116305	0.387464	-9.51442e-05	-0.000361689
1.639	-0.322202	0.116602	0.386176	-9.60604e-05	-0.00139451
1.64	-0.322085	0.116898	0.384937	-9.79507e-05	-0.00214329
1.641	-0.321967	0.117192	0.384069	-0.000100551	-0.00268819
1.642	-0.32185	0.117482	0.383909	-0.00010367	-0.00308848
1.643	-0.321732	0.117768	0.384325	-0.000107169	-0.00338631
1.644	-0.321614	0.118053	0.385154	-0.000110952	-0.00361143
1.645	-0.321495	0.118335	0.386275	-0.000114951	-0.00378475
1.646	-0.321376	0.118616	0.387605	-0.000119116	-0.00392097
1.647	-0.321257	0.118894	0.389082	-0.000123411	-0.00403044
1.648	-0.321138	0.119172	0.390664	-0.000126381	-0.0016399
1.649	-0.321019	0.119448	0.392322	-0.000126477	0.000934959
1.65	-0.320899	0.119723	0.394034	-0.000124135	0.00285454
1.651	-0.320779	0.12	0.395017	-0.000119965	0.00427032
1.652	-0.320658	0.120282	0.394452	-0.000114451	0.00529583
1.653	-0.320537	0.120568	0.39257	-0.000107966	0.00601599
1.654	-0.320416	0.120856	0.389681	-0.000100805	0.00649541
1.655	-0.320295	0.121146	0.386015	-9.31977e-05	0.00678384
1.656	-0.320174	0.121436	0.381743	-8.53289e-05	0.00691994
1.657	-0.320052	0.121726	0.376997	-7.7345e-05	0.0069338
1.658	-0.31993	0.122016	0.371878	-6.93815e-05	0.00681904
1.659	-0.319807	0.122306	0.366464	-6.15506e-05	0.00662506
1.66	-0.319684	0.122594	0.360818	-5.39203e-05	0.00637615
1.661	-0.319561	0.122881	0.354998	-4.65434e-05	0.00607987
1.662	-0.319438	0.123167	0.349054	-3.94655e-05	0.00574104
1.663	-0.319314	0.123451	0.343012	-3.27273e-05	0.00536188
1.664	-0.319191	0.123734	0.336886	-2.63676e-05	0.00494173
1.665	-0.319066	0.124014	0.330686	-2.04253e-05	0.00447625
1.666	-0.318942	0.124294	0.324417	-1.49435e-05	0.00395543
1.667	-0.318817	0.124571	0.318078	-9.97453e-06	0.0033583
1.668	-0.318692	0.124846	0.311661	-7.44612e-06	0.000253265
1.669	-0.318567	0.125119	0.305145	-8.59461e-06	-0.00167961
1.67	-0.318441	0.125391	0.29849	-1.14159e-05	-0.0026174
1.671	-0.318316	0.125654	0.294266	-1.50725e-05	-0.00322419
1.672	-0.31819	0.125911	0.294884	-1.92882e-05	-0.00369749
1.673	-0.318063	0.126163	0.2975	-2.39495e-05	-0.00410285
1.674	-0.317937	0.126413	0.300779	-2.89971e-05	-0.00446629
1.675	-0.31781	0.126661	0.304326	-3.43937e-05	-0.00480003
1.676	-0.317683	0.126906	0.308008	-4.01123e-05	-0.00511069
1.677	-0.317556	0.127151	0.311772	-4.61317e-05	-0.00540238
1.678	-0.317428	0.127393	0.315593	-4.95379e-05	-0.000930487
1.679	-0.3173	0.127634	0.31946	-4.74877e-05	0.00346602
1.68	-0.317172	0.127873	0.323362	-4.13623e-05	0.00629265
1.681	-0.317044	0.128119	0.325191	-3.26186e-05	0.0079046
1.682	-0.316916	0.128374	0.322982	-2.24187e-05	0.00847777
1.683	-0.316787	0.128637	0.317621	-1.17708e-05	0.00798166
1.684	-0.316658	0.128902	0.309828	-1.73574e-06	0.00552888
1.685	-0.316529	0.129169	0.299962	5.32191e-06	0.0013838
1.686	-0.316399	0.129436	0.28797	9.29011e-06	0.00343846
1.687	-0.316269	0.129699	0.272085	1.52114e-05	0.00473799
1.688	-0.316139	0.129953	0.252851	2.05445e-05	0.00313983
1.689	-0.316009	0.130205	0.246055	2.35961e-05	0.00160758
1.69	-0.315878	0.130459	0.237749	2.52758e-05	0.000748189
1.691	-0.315747	0.130709	0.230841	2.61717e-05	0.000252675
1.692	-0.315616	0.130953	0.226477	2.66132e-05	-3.75703e-05
1.693	-0.315485	0.131194	0.223472	2.67877e-05	-0.000208822
1.694	-0.315353	0.131433	0.221203	2.68044e-05	-0.00031003
1.695	-0.315222	0.13167	0.219351	2.67276e-05	-0.000369667
1.696	-0.31509	0.131906	0.217742	2.65956e-05	-0.000404529
1.697	-0.314957	0.13214	0.216277	2.64312e-05	-0.000424599
1.698	-0.314825	0.132373	0.214899	2.44297e-05	-0.00324592
1.699	-0.314692	0.132605	0.213574	1.90016e-05	-0.00557733
1.7	-0.314559	0.132836	0.212281	1.14932e-05	-0.00642888
1.701	-0.314426	0.133061	0.212673	3.31674e-06	-0.00556368
1.702	-0.314293	0.133279	0.216492	-3.73647e-06	-0.00102497
1.703	-0.314159	0.133492	0.223284	-6.91334e-06	-0.00326181
1.704	-0.314025	0.133703	0.23351	-1.21874e-05	-0.00455018
1.705	-0.313891	0.133919	0.251074	-1.86618e-05	-0.00566879
1.706	-0.313757	0.134137	0.255057	-2.61917e-05	-0.00667644
1.707	-0.313623	0.13435	0.260949	-3.46839e-05	-0.00759911
1.708	-0.313488	0.134561	0.267187	-4.18512e-05	-0.004871
1.709	-0.313353	0.134769	0.273652	-4.55091e-05	-0.00211269
1.71	-0.313218	0.134973	0.280291	-4.66281e-05	-0.000320535
1.711	-0.313083	0.135181	0.285369	-4.60779e-05	0.000850522
1.712	-0.312947	0.135396	0.287536	-4.4436e-05	0.00160856
1.713	-0.312811	0.135614	0.287757	-4.20891e-05	0.00208514
1.714	-0.312675	0.135834	0.286729	-3.93018e-05	0.00236709
1.715	-0.312539	0.136056	0.284873	-3.6257e-05	0.00251331
1.716	-0.312403	0.136277	0.282454	-3.30824e-05	0.00256438
1.717	-0.312266	0.136499	0.279648	-2.98675e-05	0.00254846
1.718	-0.312129	0.13672	0.276574	-2.64084e-05	0.00289895
1.719	-0.311992	0.13694	0.273313	-2.25142e-05	0.00314376
1.72	-0.311855	0.137159	0.269924	-1.84128e-05	0.00316468
1.721	-0.311718	0.137379	0.266204	-1.4312e-05	0.00301592
1.722	-0.31158	0.137598	0.261921	-1.0371e-05	0.00272907
1.723	-0.311442	0.137816	0.257197	-6.71852e-06	0.00231167
1.724	-0.311304	0.138033	0.252141	-3.47528e-06	0.00173045
1.725	-0.311166	0.138249	0.246818	-7.90497e-07	0.000774682
1.726	-0.311027	0.138464	0.241244	9.89256e-07	-0.00108947
1.727	-0.310888	0.138677	0.235353	1.41395e-06	0.000179794
1.728	-0.310749	0.138887	0.228724	2.09546e-06	-0.000198352
1.729	-0.31061	0.139094	0.220293	2.10315e-06	-0.000284727
1.73	-0.310471	0.1393	0.218146	2.0446e-06	-0.000303324
1.731	-0.310331	0.139504	0.215469	1.97173e-06	-0.000305719
1.732	-0.310191	0.139706	0.214304	1.8973e-06	-0.000304926
1.733	-0.310051	0.139907	0.21328	1.82383e-06	-0.00030353
1.734	-0.309911	0.140107	0.212291	1.7518e-06	-0.000302037
1.735	-0.309771	0.140306	0.211311	1.6813e-06	-0.00030054
1.736	-0.30963	0.140504	0.210336	1.61233e-06	-0.000299055
1.737	-0.309489	0.140702	0.209365	1.54489e-06	-0.000297586
1.738	-0.309348	0.140898	0.208397	2.42998e-06	0.000585952
1.739	-0.309207	0.141094	0.207432	4.52586e-06	0.00116282
1.74	-0.309066	0.141289	0.206471	7.10286e-06	0.00166008
1.741	-0.308924	0.141485	0.203468	1.0116e-05	0.00209158
1.742	-0.308782	0.141683	0.198585	1.35183e-05	0.00247557
1.743	-0.30864	0.141881	0.193548	1.72731e-05	0.00282328
1.744	-0.308498	0.142078	0.188387	2.1351e-05	0.00314206
1.745	-0.308356	0.142276	0.183137	2.57277e-05	0.00343702
1.746	-0.308213	0.142473	0.177822	3.03825e-05	0.00371193
1.747	-0.30807	0.14267	0.172456	3.5298e-05	0.0039696
1.748	-0.307927	0.142867	0.16705	3.92966e-05	0.00234307
1.749	-0.307784	0.143064	0.161611	4.1265e-05	0.000767466
1.75	-0.307641	0.14326	0.156146	4.17817e-05	-0.000243209
1.751	-0.307497	0.143453	0.151574	4.13585e-05	-0.000891809
1.752	-0.307354	0.14364	0.14867	4.03319e-05	-0.00130426
1.753	-0.30721	0.143825	0.146908	3.89223e-05	-0.00156051
1.754	-0.307066	0.144006	0.14588	3.7276e-05	-0.00171266
1.755	-0.306921	0.144186	0.145329	3.54904e-05	-0.00179523
1.756	-0.306777	0.144364	0.145095	3.36307e-05	-0.00183132
1.757	-0.306632	0.144541	0.145073	3.17405e-05	-0.00183641
1.758	-0.306487	0.144717	0.145193	2.9059e-05	-0.00305755
1.759	-0.306342	0.144892	0.145408	2.48972e-05	-0.00408772
1.76	-0.306197	0.145066	0.145687	1.98129e-05	-0.0045444
1.761	-0.306052	0.145237	0.146697	1.43424e-05	-0.00455263
1.762	-0.305906	0.145405	0.149146	8.913e-06	-0.00416668
1.763	-0.305761	0.14557	0.152741	3.9048e-06	-0.00332156
1.764	-0.305615	0.145734	0.157229	-2.27486e-07	-0.000365095
1.765	-0.305469	0.145897	0.162497	-1.67266e-06	-0.000894612
1.766	-0.305323	0.14606	0.168673	-3.71701e-06	-0.00150125
1.767	-0.305177	0.146225	0.179059	-6.30097e-06	-0.00203924
1.768	-0.30503	0.146394	0.182447	-9.3388e-06	-0.00246822
1.769	-0.304883	0.146561	0.185677	-1.27584e-05	-0.00285327
1.77	-0.304737	0.146725	0.189041	-1.65406e-05	-0.00320943
1.771	-0.30459	0.146888	0.19249	-2.06606e-05	-0.00353886
1.772	-0.304443	0.14705	0.195983	-2.50951e-05	-0.00384504
1.773	-0.304295	0.14721	0.199533	-2.98233e-05	-0.00413113
1.774	-0.304148	0.147368	0.203135	-3.48271e-05	-0.00439978
1.775	-0.304	0.147525	0.206783	-4.00903e-05	-0.00465314
1.776	-0.303852	0.147681	0.21047	-4.5599e-05	-0.00489297
1.777	-0.303705	0.147835	0.214191	-5.13406e-05	-0.00512072
1.778	-0.303556	0.147988	0.217941	-5.58936e-05	-0.00300853
1.779	-0.303408	0.14814	0.221716	-5.7852e-05	-0.000883563
1.78	-0.30326	0.148291	0.225514	-5.78334e-05	0.000556991
1.781	-0.303111	0.148444	0.228343	-5.64639e-05	0.00152873
1.782	-0.302963	0.148602	0.229301	-5.41839e-05	0.00217385
1.783	-0.302814	0.148763	0.228879	-5.13012e-05	0.00258797
1.784	-0.302665	0.148926	0.227513	-4.80342e-05	0.00283715
1.785	-0.302516	0.149089	0.22549	-4.4539e-05	0.00296787
1.786	-0.302366	0.149253	0.223004	-4.09273e-05	0.00301319
1.787	-0.302217	0.149416	0.220188	-3.72801e-05	0.00299669
1.788	-0.302067	0.149579	0.217137	-3.38825e-05	0.00257498
1.789	-0.301917	0.149742	0.213917	-3.09863e-05	0.00216194
1.79	-0.301767	0.149904	0.210576	-2.84764e-05	0.0018732
1.791	-0.301617	0.150064	0.207337	-2.62383e-05	0.00166834
1.792	-0.301467	0.150223	0.204426	-2.41937e-05	0.00151842
1.793	-0.301316	0.15038	0.20177	-2.22912e-05	0.00140373
1.794	-0.301166	0.150535	0.199288	-2.04983e-05	0.00131115
1.795	-0.301015	0.15069	0.196921	-1.87942e-05	0.00123209
1.796	-0.300864	0.150844	0.19463	-1.71664e-05	0.00116103
1.797	-0.300713	0.150996	0.192389	-1.56076e-05	0.00109439
1.798	-0.300562	0.151148	0.190179	-1.41792e-05	0.000934696
1.799	-0.30041	0.151299	0.18799	-1.29305e-05	0.000801662
1.8	-0.300259	0.151449	0.185814	-1.18043e-05	0.000712433
1.801	-0.300107	0.151598	0.183721	-1.07611e-05	0.00064738
1.802	-0.299955	0.151746	0.181773	-9.77913e-06	0.00059509
1.803	-0.299803	0.151892	0.179919	-8.84666e-06	0.000549205
1.804	-0.299651	0.152038	0.178117	-7.95788e-06	0.000506254
1.805	-0.299499	0.152183	0.176345	-7.11003e-06	0.000464362
1.806	-0.299347	0.152328	0.17459	-6.30202e-06	0.000422499
1.807	-0.299194	0.152471	0.172846	-5.53362e-06	0.000380069
1.808	-0.299042	0.152614	0.171108	-5.05459e-06	3.39176e-05
1.809	-0.298889	0.152755	0.169374	-5.00081e-06	-0.00015415
1.81	-0.298736	0.152896	0.167643	-5.1048e-06	-0.000218419
1.811	-0.298583	0.153036	0.166308	-5.26263e-06	-0.000239963
1.812	-0.298429	0.153174	0.165625	-5.43854e-06	-0.000246826
1.813	-0.298276	0.153311	0.16519	-5.62022e-06	-0.000248553
1.814	-0.298122	0.153447	0.164842	-5.80335e-06	-0.000248429
1.815	-0.297969	0.153583	0.164523	-5.98635e-06	-0.000247602
1.816	-0.297815	0.153717	0.164214	-6.16862e-06	-0.000246482
1.817	-0.297661	0.153851	0.163909	-6.34989e-06	-0.000245219
1.818	-0.297507	0.153985	0.163606	-5.61984e-06	0.000909415
1.819	-0.297353	0.154117	0.163303	-3.43624e-06	0.00142526
1.82	-0.297199	0.154249	0.163	-8.54393e-07	0.00093048
1.821	-0.297044	0.154383	0.161361	1.18602e-06	-0.000950025
1.822	-0.29689	0.154519	0.157227	1.83806e-06	0.000420669
1.823	-0.296735	0.154654	0.151079	3.55502e-06	0.00084737
1.824	-0.29658	0.154786	0.142172	5.62159e-06	0.00125104
1.825	-0.296425	0.154917	0.139787	8.0372e-06	0.00159966
1.826	-0.29627	0.155049	0.135515	1.07632e-05	0.00190848
1.827	-0.296115	0.15518	0.131204	1.37696e-05	0.00218689
1.828	-0.295959	0.155312	0.126789	1.57405e-05	0.000538382
1.829	-0.295804	0.155444	0.122301	1.56088e-05	-0.000829099
1.83	-0.295648	0.155575	0.117759	1.42588e-05	-0.00153113
1.831	-0.295492	0.155703	0.114541	1.22844e-05	-0.00184377
1.832	-0.295336	0.155826	0.113622	1.00411e-05	-0.00191913
1.833	-0.29518	0.155946	0.114039	7.74693e-06	-0.00184352
1.834	-0.295024	0.156064	0.115238	5.54088e-06	-0.00166436
1.835	-0.294868	0.156181	0.11691	3.51822e-06	-0.00140111
1.836	-0.294712	0.156298	0.118882	1.75642e-06	-0.0010403
1.837	-0.294555	0.156414	0.121057	3.45773e-07	-0.000443868
1.838	-0.294399	0.15653	0.123397	-1.59685e-06	-0.00021794
1.839	-0.294242	0.156646	0.125927	-4.03786e-06	-0.00205619
1.84	-0.294085	0.156762	0.128924	-8.03442e-06	-0.0032402
1.841	-0.293928	0.156876	0.135659	-1.30901e-05	-0.00426325
1.842	-0.293771	0.156987	0.139756	-1.9092e-05	-0.00516898
1.843	-0.293614	0.157096	0.145166	-2.59476e-05	-0.00598735
1.844	-0.293457	0.157201	0.150898	-3.35834e-05	-0.00673764
1.845	-0.293299	0.157304	0.156864	-4.19399e-05	-0.00743284
1.846	-0.293142	0.157404	0.163004	-5.09679e-05	-0.00808215
1.847	-0.292984	0.157503	0.169278	-6.06253e-05	-0.00869239
1.848	-0.292827	0.157599	0.17566	-6.95522e-05	-0.00704954
1.849	-0.292669	0.157694	0.182132	-7.63721e-05	-0.00529562
1.85	-0.292511	0.157786	0.188679	-8.15593e-05	-0.00409624
1.851	-0.292353	0.157881	0.194425	-8.56171e-05	-0.0032638
1.852	-0.292195	0.157979	0.198609	-8.88883e-05	-0.00267872
1.853	-0.292037	0.15808	0.201668	-9.16054e-05	-0.00226344
1.854	-0.291879	0.158182	0.203981	-9.39286e-05	-0.00196625
1.855	-0.291721	0.158285	0.20579	-9.59691e-05	-0.00175195
1.856	-0.291562	0.158388	0.207251	-9.78055e-05	-0.00159623
1.857	-0.291404	0.158492	0.20847	-9.94932e-05	-0.00148213
1.858	-0.291245	0.158595	0.209517	-0.00010136	-0.00189222
1.859	-0.291086	0.158698	0.210442	-0.000103738	-0.00234819
1.86	-0.290927	0.158801	0.211279	-0.000106545	-0.00268349
1.861	-0.290768	0.158903	0.21222	-0.00010967	-0.00293188
1.862	-0.290609	0.159002	0.213454	-0.000113032	-0.00311807
1.863	-0.29045	0.159101	0.214929	-0.00011657	-0.00325964
1.864	-0.290291	0.159198	0.216577	-0.000120243	-0.00336902
1.865	-0.290132	0.159294	0.218348	-0.00012402	-0.00345506
1.866	-0.289972	0.15939	0.220207	-0.000127879	-0.00352406
1.867	-0.289813	0.159484	0.222128	-0.000131804	-0.0035805
1.868	-0.289653	0.159578	0.224093	-0.000135534	-0.00319329
1.869	-0.289493	0.15967	0.22609	-0.000138789	-0.00276547
1.87	-0.289333	0.159763	0.228109	-0.000141638	-0.0024434
1.871	-0.289174	0.159855	0.230013	-0.000144179	-0.00220013
1.872	-0.289014	0.159947	0.231659	-0.000146487	-0.00201542
1.873	-0.288853	0.16004	0.233087	-0.000148617	-0.00187439
1.874	-0.288693	0.160132	0.234353	-0.000150611	-0.00176602
1.875	-0.288533	0.160225	0.235497	-0.000152501	-0.00168214
1.876	-0.288373	0.160317	0.23655	-0.00015431	-0.00161666
1.877	-0.288212	0.160409	0.237533	-0.000156055	-0.00156503
1.878	-0.288052	0.160501	0.238463	-0.000158425	-0.00270889
1.879	-0.287891	0.160592	0.239354	-0.000162169	-0.00396577
1.88	-0.28773	0.160682	0.240213	-0.00016711	-0.00493491
1.881	-0.287569	0.16077	0.241386	-0.00017298	-0.00568803
1.882	-0.287409	0.160855	0.243243	-0.000179572	-0.00628027
1.883	-0.287248	0.160937	0.245682	-0.000186734	-0.00675255
1.884	-0.287087	0.161017	0.248558	-0.000194351	-0.0071351
1.885	-0.286925	0.161094	0.251759	-0.000202337	-0.00745021
1.886	-0.286764	0.16117	0.255202	-0.000210628	-0.00771432
1.887	-0.286603	0.161245	0.258827	-0.000219175	-0.0079396
1.888	-0.286442	0.161318	0.262587	-0.000226142	-0.00493032
1.889	-0.28628	0.161391	0.26645	-0.000229486	-0.00152203
1.89	-0.286119	0.161462	0.27039	-0.000229568	0.00117351
1.891	-0.285957	0.161537	0.27359	-0.000227055	0.00330125
1.892	-0.285795	0.161619	0.275166	-0.000222495	0.00497398
1.893	-0.285634	0.161707	0.275297	-0.000216327	0.00627893
1.894	-0.285472	0.1618	0.274278	-0.000208907	0.00728463
1.895	-0.28531	0.161895	0.272338	-0.000200524	0.00804563
1.896	-0.285148	0.161993	0.269656	-0.000191414	0.00860574
1.897	-0.284986	0.162093	0.26637	-0.000181773	0.00900044
1.898	-0.284823	0.162194	0.262593	-0.000171434	0.00983376
1.899	-0.284661	0.162295	0.258413	-0.000160171	0.010599
1.9	-0.284499	0.162397	0.253903	-0.00014819	0.0111078
1.901	-0.284336	0.1625	0.248963	-0.000135737	0.011401
1.902	-0.284173	0.162604	0.243451	-0.00012302	0.0115122
1.903	-0.284011	0.162709	0.237428	-0.000110217	0.0114683
1.904	-0.283848	0.162814	0.230979	-9.74782e-05	0.0112908
1.905	-0.283685	0.162919	0.224172	-8.49335e-05	0.0109959
1.906	-0.283522	0.163023	0.217062	-7.26974e-05	0.0105955
1.907	-0.283359	0.163126	0.209693	-6.08726e-05	0.010097
1.908	-0.283195	0.163228	0.202098	-5.0605e-05	0.00778373
1.909	-0.283032	0.163329	0.194302	-4.30044e-05	0.00553034
1.91	-0.282868	0.163429	0.186321	-3.75243e-05	0.00394751
1.911	-0.282705	0.163524	0.178928	-3.35326e-05	0.00286974
1.912	-0.282541	0.163613	0.173077	-3.05504e-05	0.0021527
1.913	-0.282377	0.163697	0.168583	-2.82375e-05	0.0016832
1.914	-0.282214	0.163778	0.165113	-2.63619e-05	0.00137813
1.915	-0.28205	0.163857	0.162373	-2.47703e-05	0.00117949
1.916	-0.281886	0.163934	0.160134	-2.33636e-05	0.00104827
1.917	-0.281722	0.16401	0.158229	-2.20794e-05	0.000959038
1.918	-0.281558	0.164084	0.156541	-2.14075e-05	9.29526e-05
1.919	-0.281393	0.164158	0.15499	-2.17759e-05	-0.00062866
1.92	-0.281229	0.164231	0.153525	-2.27978e-05	-0.00104151
1.921	-0.281065	0.164302	0.152628	-2.41969e-05	-0.00128501
1.922	-0.2809	0.16437	0.152735	-2.58201e-05	-0.00143688
1.923	-0.280736	0.164436	0.153468	-2.75844e-05	-0.00153866
1.924	-0.280571	0.164502	0.154545	-2.94444e-05	-0.0016125
1.925	-0.280407	0.164566	0.155811	-3.13747e-05	-0.00167031
1.926	-0.280242	0.16463	0.157181	-3.33605e-05	-0.00171863
1.927	-0.280077	0.164693	0.158611	-3.53933e-05	-0.00176108
1.928	-0.279913	0.164755	0.160076	-3.64945e-05	-0.000243088
1.929	-0.279748	0.164816	0.161564	-3.57484e-05	0.00117644
1.93	-0.279583	0.164878	0.163068	-3.36973e-05	0.00205482
1.931	-0.279418	0.164941	0.163797	-3.08368e-05	0.00256743
1.932	-0.279253	0.165007	0.163021	-2.75088e-05	0.00282899
1.933	-0.279088	0.165075	0.161159	-2.39489e-05	0.0029152
1.934	-0.278923	0.165144	0.158562	-2.03218e-05	0.00287667
1.935	-0.278757	0.165213	0.155465	-1.67444e-05	0.0027469
1.936	-0.278592	0.165282	0.152019	-1.33021e-05	0.00254703
1.937	-0.278427	0.165351	0.148328	-1.00603e-05	0.00228825
1.938	-0.278261	0.165419	0.144458	-6.31742e-06	0.00294821
1.939	-0.278096	0.165486	0.140454	-1.67079e-06	0.0025492
1.94	-0.27793	0.165552	0.136337	2.40009e-06	-0.000356914
1.941	-0.277764	0.165619	0.131037	4.13282e-06	0.00153468
1.942	-0.277599	0.165687	0.122611	7.50793e-06	0.00242236
1.943	-0.277433	0.165751	0.109185	1.16677e-05	0.00318615
1.944	-0.277267	0.165814	0.105379	1.65246e-05	0.00386197
1.945	-0.277101	0.165878	0.0995625	2.20109e-05	0.00447221
1.946	-0.276935	0.165944	0.0935009	2.80728e-05	0.00503125
1.947	-0.276769	0.16601	0.087267	3.46664e-05	0.00554879
1.948	-0.276603	0.166077	0.0809059	4.03754e-05	0.00380652
1.949	-0.276437	0.166144	0.0744468	4.38554e-05	0.002078
1.95	-0.276271	0.166212	0.0679094	4.57455e-05	0.000969756
1.951	-0.276104	0.166277	0.0623848	4.66042e-05	0.000250299
1.952	-0.275938	0.166336	0.0587457	4.67916e-05	-0.000219708
1.953	-0.275772	0.166392	0.0563595	4.65402e-05	-0.000526657
1.954	-0.275605	0.166446	0.054759	4.60025e-05	-0.000725831
1.955	-0.275439	0.166498	0.053663	4.52791e-05	-0.000853342
1.956	-0.275272	0.166549	0.0528969	4.44373e-05	-0.000933073
1.957	-0.275105	0.166599	0.052349	4.35218e-05	-0.000980937
1.958	-0.274939	0.166648	0.0519465	4.17157e-05	-0.0023757
1.959	-0.274772	0.166696	0.0516409	3.82342e-05	-0.0036592
1.96	-0.274605	0.166744	0.0514002	3.3575e-05	-0.00440687
1.961	-0.274438	0.166789	0.0518579	2.82371e-05	-0.00475661
1.962	-0.274271	0.16683	0.0536759	2.25978e-05	-0.00480129
1.963	-0.274105	0.166868	0.0565704	1.6948e-05	-0.00459862
1.964	-0.273938	0.166905	0.0602617	1.1524e-05	-0.00417432
1.965	-0.273771	0.166941	0.0645614	6.53886e-06	-0.00350856
1.966	-0.273604	0.166977	0.069352	2.22682e-06	-0.0024403
1.967	-0.273437	0.167013	0.0745802	-1.00817e-06	0.000525569
1.968	-0.27327	0.167049	0.0802841	-1.40787e-06	-0.000409173
1.969	-0.273103	0.167086	0.0867843	-2.30474e-06	-0.000558813
1.97	-0.272935	0.167126	0.0970678	-3.33093e-06	-0.000701738
1.971	-0.272768	0.167169	0.0977135	-4.48294e-06	-0.00082616
1.972	-0.272601	0.167212	0.0993252	-5.74617e-06	-0.000936935
1.973	-0.272434	0.167253	0.100947	-7.10959e-06	-0.00103681
1.974	-0.272266	0.167294	0.102603	-8.56417e-06	-0.00112772
1.975	-0.272099	0.167334	0.104283	-1.01023e-05	-0.00121111
1.976	-0.271932	0.167374	0.105982	-1.17176e-05	-0.00128808
1.977	-0.271764	0.167413	0.107695	-1.34043e-05	-0.00135948
1.978	-0.271597	0.167451	0.10942	-1.54997e-05	-0.00192692
1.979	-0.271429	0.167489	0.111155	-1.82752e-05	-0.00241658
1.98	-0.271262	0.167526	0.112897	-2.1496e-05	-0.00275309
1.981	-0.271094	0.167562	0.115015	-2.50299e-05	-0.00301368
1.982	-0.270926	0.167595	0.117748	-2.88098e-05	-0.00323298
1.983	-0.270759	0.167628	0.120788	-3.27986e-05	-0.00342729
1.984	-0.270591	0.16766	0.12398	-3.69738e-05	-0.00360478
1.985	-0.270423	0.16769	0.127254	-4.13199e-05	-0.0037699
1.986	-0.270256	0.16772	0.130578	-4.58256e-05	-0.00392526
1.987	-0.270088	0.167749	0.133935	-5.04819e-05	-0.00407251
1.988	-0.26992	0.167777	0.137316	-5.4034e-05	-0.00215872
1.989	-0.269752	0.167805	0.140715	-5.52482e-05	-0.00025356
1.99	-0.269585	0.167832	0.14413	-5.46921e-05	0.00102735
1.991	-0.269417	0.167861	0.146672	-5.29378e-05	0.00187909
1.992	-0.269249	0.167895	0.147524	-5.03886e-05	0.0024316
1.993	-0.269081	0.167932	0.147122	-4.73266e-05	0.00277273
1.994	-0.268913	0.16797	0.14586	-4.39514e-05	0.00296336
1.995	-0.268745	0.16801	0.144002	-4.04053e-05	0.00304634
1.996	-0.268577	0.168049	0.141725	-3.679e-05	0.00305209
1.997	-0.268409	0.168089	0.139153	-3.31785e-05	0.00300222
1.998	-0.26824	0.168129	0.136371	-2.99717e-05	0.0023656
[truncated: 27,998 more rows]
